# Supplementary material for: Benzene-1,3-dicarb­oxy­lic acid–1,2-bis­(4-pyrid­yl)ethene (1/1)
Source: Acta Crystallogr Sect E Struct Rep Online. 2011 Oct 29;67(Pt 11):o3039. doi: 10.1107/S1600536811043418 (PMC3247433; doi:10.1107/S1600536811043418)
Supplement: Supplementary file 1 [file e-67-o3039-sup1.cif]

##############################################################################
#                                                                            #
# This CIF contains the data in a paper accepted for publication in          #
# Acta Crystallographica Section E. It conforms to the requirements of       #
# Notes for Authors for Acta Crystallographica Section E, and has been       #
# peer reviewed under the auspices of the IUCr Commission on Journals.       #
#                                                                            #
# Full details of the Crystallographic Information File format               #
# are given in the paper "The Crystallographic Information File (CIF):       #
# a New Standard Archive File for Crystallography" by S. R. Hall, F. H.      #
# Allen and I. D. Brown [Acta Cryst. (1991), A47, 655-685].                  #
#                                                                            #
# The current version of the core CIF dictionary is obtainable from          #
# ftp://ftp.iucr.org/pub/cif_core.dic.                                       #
#                                                                            #
# Software is freely available for graphical display of the structure(s)     #
# in this CIF. For information consult the CIF software page                 #
# http://www.iucr.org/resources/cif/software.                                #
#                                                                            #
# This file may be used for bona fide research purposes within the           #
# scientific community so long as proper attribution is given to the journal # 
# article from which it was obtained.                                        #
#                                                                            #
##############################################################################
data_I
_audit_creation_method     <i>SHELXL97</i>'
_chemical_name_systematic
;
Benzene-1,3-dicarboxylic acid111,2-bis(4-pyridyl)ethene (1/1)
;
_chemical_name_common     ?
_chemical_formula_moiety     'C12 H10 N2, C8 H6 O4'
_chemical_formula_sum     'C20 H16 N2 O4'
_chemical_formula_iupac     'C12 H10 N2, C8 H6 O4'
_chemical_formula_weight     348.35
_chemical_melting_point     ?
_symmetry_cell_setting     triclinic
_symmetry_space_group_name_H-M     'P -1'
_symmetry_space_group_name_Hall     '-P 1'
loop_
    _symmetry_equiv_pos_as_xyz
    'x, y, z'
    '-x, -y, -z'
_cell_length_a     6.8331(14)
_cell_length_b     6.8804(14)
_cell_length_c     18.618(4)
_cell_angle_alpha     99.47(3)
_cell_angle_beta     93.87(3)
_cell_angle_gamma     102.69(3)
_cell_volume     837.4(3)
_cell_formula_units_Z     2
_cell_measurement_reflns_used     2779
_cell_measurement_theta_min     3.0724
_cell_measurement_theta_max     25.3491
_cell_measurement_temperature     223(2)
_exptl_crystal_description     'block'
_exptl_crystal_colour     'yellow'
_exptl_crystal_size_max     0.40
_exptl_crystal_size_mid     0.40
_exptl_crystal_size_min     0.35
_exptl_crystal_density_diffrn     1.382
_exptl_crystal_density_meas     ?
_exptl_crystal_density_method     'not measured'
_exptl_crystal_F_000     364
_exptl_absorpt_coefficient_mu     0.098
_exptl_absorpt_correction_type     multi-scan
_exptl_absorpt_process_details     '(<i>REQAB</i>; Jacobson, 1998)'
_exptl_absorpt_correction_T_min     0.9620
_exptl_absorpt_correction_T_max     0.9666
_exptl_special_details     ?
_diffrn_ambient_temperature     223(2)
_diffrn_radiation_type     'MoK\a'
_diffrn_radiation_wavelength     0.71073
_diffrn_radiation_source     'fine-focus sealed tube'
_diffrn_radiation_monochromator     'graphite'
_diffrn_measurement_device_type     'Rigaku Mercury CCD'
_diffrn_measurement_method     '\f and \w'
_diffrn_detector_area_resol_mean     ?
_diffrn_reflns_number     8280
_diffrn_reflns_av_R_equivalents     0.0367
_diffrn_reflns_av_sigmaI/netI     0.0454
_diffrn_reflns_theta_min     3.07
_diffrn_reflns_theta_max     25.34
_diffrn_reflns_theta_full     25.34
_diffrn_measured_fraction_theta_max     0.994
_diffrn_measured_fraction_theta_full     0.994
_diffrn_reflns_limit_h_min     -8
_diffrn_reflns_limit_h_max     8
_diffrn_reflns_limit_k_min     -7
_diffrn_reflns_limit_k_max     8
_diffrn_reflns_limit_l_min     -22
_diffrn_reflns_limit_l_max     21
_diffrn_standards_number     0
_diffrn_standards_interval_count     0
_diffrn_standards_interval_time     0
_diffrn_standards_decay_%     0
_refine_special_details
;
 Refinement of <i>F</i>^2^ against ALL reflections. The weighted
 <i>R</i>-factor <i>wR</i> and goodness of fit <i>S</i> are based on
 <i>F</i>^2^, conventional <i>R</i>-factors <i>R</i> are based on <i>F</i>,
 with <i>F</i> set to zero for negative <i>F</i>^2^. The threshold expression
 of <i>F</i>^2^ > \s(<i>F</i>^2^) is used only for calculating
 <i>R</i>-factors(gt) <i>etc</i>. and is not relevant to the choice of
 reflections for refinement. <i>R</i>-factors based on <i>F</i>^2^ are
 statistically about twice as large as those based on <i>F</i>, and
 <i>R</i>-factors based on ALL data will be even larger.
;
_reflns_number_total     3054
_reflns_number_gt     2153
_reflns_threshold_expression     I>2\s(I)
_refine_ls_structure_factor_coef     Fsqd
_refine_ls_matrix_type     full
_refine_ls_R_factor_all     0.0821
_refine_ls_R_factor_gt     0.0514
_refine_ls_wR_factor_gt     0.1193
_refine_ls_wR_factor_ref     0.1365
_refine_ls_goodness_of_fit_ref     1.062
_refine_ls_restrained_S_all     1.062
_refine_ls_number_reflns     3054
_refine_ls_number_parameters     238
_refine_ls_number_restraints     0
_refine_ls_hydrogen_treatment     constr
_refine_ls_weighting_scheme     calc
_refine_ls_weighting_details
         'calc w=1/[\s^2^(Fo^2^)+(0.0616P)^2^+0.1982P] where P=(Fo^2^+2Fc^2^)/3'
_atom_sites_solution_hydrogens     geom
_atom_sites_solution_primary     direct
_atom_sites_solution_secondary     difmap
_refine_ls_shift/su_max     0.000
_refine_ls_shift/su_mean     0.000
_refine_diff_density_max     0.232
_refine_diff_density_min     -0.194
_refine_ls_extinction_method     '<i>SHELXTL</i> (Sheldrick, 2008)'
_refine_ls_extinction_coef     0.028(4)
_refine_ls_extinction_expression
                                  'Fc^*^=kFc[1+0.001xFc^2^\l^3^/sin(2\q)]^-1/4^'
loop_
    _atom_type_symbol
    _atom_type_description
    _atom_type_scat_dispersion_real
    _atom_type_scat_dispersion_imag
    _atom_type_scat_source
    'C' 'C' 0.0033 0.0016
                         'International Tables Vol C Tables 4.2.6.8 and 6.1.1.4'
    'H' 'H' 0.0000 0.0000
                         'International Tables Vol C Tables 4.2.6.8 and 6.1.1.4'
    'N' 'N' 0.0061 0.0033
                         'International Tables Vol C Tables 4.2.6.8 and 6.1.1.4'
    'O' 'O' 0.0106 0.0060
                         'International Tables Vol C Tables 4.2.6.8 and 6.1.1.4'
_computing_data_collection     '<i>CrystalClear</i> (Rigaku, 2001)'
_computing_cell_refinement     '<i>CrystalClear</i> (Rigaku, 2001)'
_computing_data_reduction     '<i>CrystalStructure</i> (Rigaku/MSC, 2004)'
_computing_structure_solution     '<i>SHELXTL</i> (Sheldrick, 2008)'
_computing_structure_refinement     '<i>SHELXTL</i> (Sheldrick, 2008)'
_computing_molecular_graphics     '<i>SHELXTL</i> (Sheldrick, 2008)'
_computing_publication_material
               '<i>SHELXTL</i> (Sheldrick, 2008) and <i>PLATON</i> (Spek, 2009)'
loop_
    _atom_site_type_symbol
    _atom_site_label
    _atom_site_fract_x
    _atom_site_fract_y
    _atom_site_fract_z
    _atom_site_U_iso_or_equiv
    _atom_site_adp_type
    _atom_site_calc_flag
    _atom_site_refinement_flags
    _atom_site_occupancy
    _atom_site_symmetry_multiplicity
    _atom_site_disorder_assembly
    _atom_site_disorder_group
    O O1 -0.1898(3) 0.1743(2) 0.81468(9) 0.0437(5) Uani d . 1 1 . .
    H H1 -0.2835 0.1999 0.8378 0.065 Uiso calc R 1 1 . .
    O O2 -0.2446(3) -0.0994(3) 0.86694(10) 0.0528(5) Uani d . 1 1 . .
    O O3 0.5207(2) 0.0878(2) 0.62885(9) 0.0417(4) Uani d . 1 1 . .
    H H3 0.5796 0.1779 0.6079 0.063 Uiso calc R 1 1 . .
    O O4 0.4236(3) 0.3460(2) 0.69323(9) 0.0495(5) Uani d . 1 1 . .
    N N1 0.5203(3) 0.2721(3) 0.88516(10) 0.0348(5) Uani d . 1 1 . .
    N N2 0.6910(3) 0.3812(3) 0.56392(10) 0.0353(5) Uani d . 1 1 . .
    C C1 0.0121(3) -0.0583(3) 0.78717(11) 0.0306(5) Uani d . 1 1 . .
    C C2 0.1342(3) 0.0735(3) 0.75112(11) 0.0292(5) Uani d . 1 1 . .
    H H2 0.1109 0.2030 0.7507 0.035 Uiso calc R 1 1 . .
    C C3 0.2909(3) 0.0166(3) 0.71557(11) 0.0283(5) Uani d . 1 1 . .
    C C4 0.3240(3) -0.1741(3) 0.71652(11) 0.0346(5) Uani d . 1 1 . .
    H H4 0.4293 -0.2141 0.6925 0.041 Uiso calc R 1 1 . .
    C C5 0.2028(4) -0.3062(3) 0.75262(12) 0.0403(6) Uani d . 1 1 . .
    H H5 0.2260 -0.4357 0.7530 0.048 Uiso calc R 1 1 . .
    C C6 0.0478(4) -0.2489(3) 0.78806(12) 0.0369(6) Uani d . 1 1 . .
    H H6 -0.0337 -0.3389 0.8128 0.044 Uiso calc R 1 1 . .
    C C7 -0.1539(3) 0.0031(3) 0.82700(12) 0.0347(5) Uani d . 1 1 . .
    C C8 0.4193(3) 0.1663(3) 0.67866(11) 0.0327(5) Uani d . 1 1 . .
    C C9 0.4644(3) 0.4451(4) 0.88158(12) 0.0380(6) Uani d . 1 1 . .
    H H9 0.5339 0.5335 0.8533 0.046 Uiso calc R 1 1 . .
    C C10 0.3099(3) 0.4988(3) 0.91739(12) 0.0372(6) Uani d . 1 1 . .
    H H10 0.2752 0.6216 0.9132 0.045 Uiso calc R 1 1 . .
    C C11 0.2046(3) 0.3725(3) 0.95979(11) 0.0334(5) Uani d . 1 1 . .
    C C12 0.2643(3) 0.1941(4) 0.96377(12) 0.0390(6) Uani d . 1 1 . .
    H H12 0.1989 0.1041 0.9923 0.047 Uiso calc R 1 1 . .
    C C13 0.4199(3) 0.1495(4) 0.92569(12) 0.0379(6) Uani d . 1 1 . .
    H H13 0.4568 0.0270 0.9284 0.046 Uiso calc R 1 1 . .
    C C14 0.0399(3) 0.4214(4) 1.00081(13) 0.0391(6) Uani d . 1 1 . .
    H H14 -0.0139 0.3314 1.0313 0.047 Uiso calc R 1 1 . .
    C C15 0.7001(3) 0.3777(3) 0.49225(12) 0.0342(5) Uani d . 1 1 . .
    H H15 0.6506 0.2538 0.4597 0.041 Uiso calc R 1 1 . .
    C C16 0.7789(3) 0.5474(3) 0.46388(12) 0.0332(5) Uani d . 1 1 . .
    H H16 0.7805 0.5380 0.4130 0.040 Uiso calc R 1 1 . .
    C C17 0.8558(3) 0.7326(3) 0.51039(12) 0.0324(5) Uani d . 1 1 . .
    C C18 0.8411(3) 0.7367(4) 0.58473(12) 0.0383(6) Uani d . 1 1 . .
    H H18 0.8865 0.8590 0.6184 0.046 Uiso calc R 1 1 . .
    C C19 0.7600(3) 0.5615(4) 0.60859(12) 0.0404(6) Uani d . 1 1 . .
    H H19 0.7522 0.5677 0.6591 0.049 Uiso calc R 1 1 . .
    C C20 0.9500(3) 0.9104(3) 0.48071(12) 0.0353(5) Uani d . 1 1 . .
    H H20 0.9390 0.8969 0.4294 0.042 Uiso calc R 1 1 . .
loop_
    _atom_site_aniso_label
    _atom_site_aniso_U_11
    _atom_site_aniso_U_22
    _atom_site_aniso_U_33
    _atom_site_aniso_U_12
    _atom_site_aniso_U_13
    _atom_site_aniso_U_23
    O1 0.0436(11) 0.0443(10) 0.0532(10) 0.0215(8) 0.0243(8) 0.0151(8)
    O2 0.0570(12) 0.0512(11) 0.0617(11) 0.0181(9) 0.0331(9) 0.0247(9)
    O3 0.0466(11) 0.0339(9) 0.0481(10) 0.0108(8) 0.0249(8) 0.0073(8)
    O4 0.0646(12) 0.0296(10) 0.0625(11) 0.0167(8) 0.0341(9) 0.0129(8)
    N1 0.0284(11) 0.0395(11) 0.0360(10) 0.0086(9) 0.0060(8) 0.0037(9)
    N2 0.0294(11) 0.0360(11) 0.0406(11) 0.0080(8) 0.0077(8) 0.0058(9)
    C1 0.0326(12) 0.0319(12) 0.0271(11) 0.0088(10) 0.0034(9) 0.0033(9)
    C2 0.0339(13) 0.0262(11) 0.0285(11) 0.0099(10) 0.0037(9) 0.0038(9)
    C3 0.0305(12) 0.0267(11) 0.0278(11) 0.0087(9) 0.0033(9) 0.0024(9)
    C4 0.0389(14) 0.0348(13) 0.0330(12) 0.0150(11) 0.0077(10) 0.0049(10)
    C5 0.0506(16) 0.0309(13) 0.0443(14) 0.0174(12) 0.0113(11) 0.0074(11)
    C6 0.0436(15) 0.0317(12) 0.0378(13) 0.0094(11) 0.0097(10) 0.0103(10)
    C7 0.0343(13) 0.0349(13) 0.0348(12) 0.0085(11) 0.0055(10) 0.0049(10)
    C8 0.0341(13) 0.0335(13) 0.0324(12) 0.0127(10) 0.0082(9) 0.0035(10)
    C9 0.0341(13) 0.0397(14) 0.0416(13) 0.0083(11) 0.0118(10) 0.0091(11)
    C10 0.0361(14) 0.0354(13) 0.0423(13) 0.0121(11) 0.0096(10) 0.0060(11)
    C11 0.0289(12) 0.0397(13) 0.0293(11) 0.0080(10) 0.0022(9) 0.0003(10)
    C12 0.0383(14) 0.0419(14) 0.0396(13) 0.0112(11) 0.0115(10) 0.0103(11)
    C13 0.0353(14) 0.0399(13) 0.0413(13) 0.0149(11) 0.0059(10) 0.0063(11)
    C14 0.0341(13) 0.0451(14) 0.0398(12) 0.0111(11) 0.0133(10) 0.0067(11)
    C15 0.0281(12) 0.0332(13) 0.0408(13) 0.0094(10) 0.0055(9) 0.0018(10)
    C16 0.0299(12) 0.0346(13) 0.0356(12) 0.0105(10) 0.0035(9) 0.0037(10)
    C17 0.0246(12) 0.0319(12) 0.0394(12) 0.0067(10) 0.0016(9) 0.0037(10)
    C18 0.0349(13) 0.0347(13) 0.0385(13) 0.0006(11) 0.0038(10) -0.0021(11)
    C19 0.0360(14) 0.0473(15) 0.0344(12) 0.0041(11) 0.0074(10) 0.0036(11)
    C20 0.0332(13) 0.0345(12) 0.0387(13) 0.0082(10) 0.0028(10) 0.0083(10)
_geom_special_details
;
 All s.u.'s (except the s.u. in the dihedral angle between two l.s. planes)
 are estimated using the full covariance matrix. The cell s.u.'s are taken
 into account individually in the estimation of s.u.'s in distances, angles
 and torsion angles; correlations between s.u.'s in cell parameters are only
 used when they are defined by crystal symmetry. An approximate (isotropic)
 treatment of cell s.u.'s is used for estimating s.u.'s involving l.s. planes.
;
loop_
    _geom_bond_atom_site_label_1
    _geom_bond_atom_site_label_2
    _geom_bond_site_symmetry_2
    _geom_bond_distance
    _geom_bond_publ_flag
    O1 C7 . 1.307(3) ?
    O1 H1 . 0.8300 ?
    O2 C7 . 1.215(3) ?
    O3 C8 . 1.310(2) ?
    O3 H3 . 0.8300 ?
    O4 C8 . 1.215(3) ?
    N1 C13 . 1.333(3) ?
    N1 C9 . 1.338(3) ?
    N2 C15 . 1.336(3) ?
    N2 C19 . 1.343(3) ?
    C1 C2 . 1.383(3) ?
    C1 C6 . 1.387(3) ?
    C1 C7 . 1.495(3) ?
    C2 C3 . 1.390(3) ?
    C2 H2 . 0.9400 ?
    C3 C4 . 1.383(3) ?
    C3 C8 . 1.490(3) ?
    C4 C5 . 1.382(3) ?
    C4 H4 . 0.9400 ?
    C5 C6 . 1.381(3) ?
    C5 H5 . 0.9400 ?
    C6 H6 . 0.9400 ?
    C9 C10 . 1.371(3) ?
    C9 H9 . 0.9400 ?
    C10 C11 . 1.387(3) ?
    C10 H10 . 0.9400 ?
    C11 C12 . 1.387(3) ?
    C11 C14 . 1.470(3) ?
    C12 C13 . 1.378(3) ?
    C12 H12 . 0.9400 ?
    C13 H13 . 0.9400 ?
    C14 C14 2_567 1.318(5) ?
    C14 H14 . 0.9400 ?
    C15 C16 . 1.378(3) ?
    C15 H15 . 0.9400 ?
    C16 C17 . 1.390(3) ?
    C16 H16 . 0.9400 ?
    C17 C18 . 1.390(3) ?
    C17 C20 . 1.463(3) ?
    C18 C19 . 1.369(3) ?
    C18 H18 . 0.9400 ?
    C19 H19 . 0.9400 ?
    C20 C20 2_776 1.333(4) ?
    C20 H20 . 0.9400 ?
loop_
    _geom_angle_atom_site_label_1
    _geom_angle_atom_site_label_2
    _geom_angle_atom_site_label_3
    _geom_angle_site_symmetry_1
    _geom_angle_site_symmetry_3
    _geom_angle
    _geom_angle_publ_flag
    C7 O1 H1 . . 109.5 ?
    C8 O3 H3 . . 109.5 ?
    C13 N1 C9 . . 117.51(19) ?
    C15 N2 C19 . . 116.9(2) ?
    C2 C1 C6 . . 119.4(2) ?
    C2 C1 C7 . . 121.13(19) ?
    C6 C1 C7 . . 119.4(2) ?
    C1 C2 C3 . . 120.74(19) ?
    C1 C2 H2 . . 119.6 ?
    C3 C2 H2 . . 119.6 ?
    C4 C3 C2 . . 119.2(2) ?
    C4 C3 C8 . . 122.45(19) ?
    C2 C3 C8 . . 118.30(18) ?
    C5 C4 C3 . . 120.3(2) ?
    C5 C4 H4 . . 119.9 ?
    C3 C4 H4 . . 119.9 ?
    C6 C5 C4 . . 120.3(2) ?
    C6 C5 H5 . . 119.9 ?
    C4 C5 H5 . . 119.9 ?
    C5 C6 C1 . . 120.1(2) ?
    C5 C6 H6 . . 120.0 ?
    C1 C6 H6 . . 120.0 ?
    O2 C7 O1 . . 124.3(2) ?
    O2 C7 C1 . . 121.9(2) ?
    O1 C7 C1 . . 113.81(19) ?
    O4 C8 O3 . . 123.6(2) ?
    O4 C8 C3 . . 121.53(19) ?
    O3 C8 C3 . . 114.84(18) ?
    N1 C9 C10 . . 122.7(2) ?
    N1 C9 H9 . . 118.6 ?
    C10 C9 H9 . . 118.6 ?
    C9 C10 C11 . . 120.2(2) ?
    C9 C10 H10 . . 119.9 ?
    C11 C10 H10 . . 119.9 ?
    C10 C11 C12 . . 116.8(2) ?
    C10 C11 C14 . . 123.4(2) ?
    C12 C11 C14 . . 119.8(2) ?
    C13 C12 C11 . . 119.7(2) ?
    C13 C12 H12 . . 120.2 ?
    C11 C12 H12 . . 120.2 ?
    N1 C13 C12 . . 123.1(2) ?
    N1 C13 H13 . . 118.5 ?
    C12 C13 H13 . . 118.5 ?
    C14 C14 C11 2_567 . 126.6(3) ?
    C14 C14 H14 2_567 . 116.7 ?
    C11 C14 H14 . . 116.7 ?
    N2 C15 C16 . . 123.0(2) ?
    N2 C15 H15 . . 118.5 ?
    C16 C15 H15 . . 118.5 ?
    C15 C16 C17 . . 120.1(2) ?
    C15 C16 H16 . . 120.0 ?
    C17 C16 H16 . . 120.0 ?
    C16 C17 C18 . . 116.7(2) ?
    C16 C17 C20 . . 120.1(2) ?
    C18 C17 C20 . . 123.1(2) ?
    C19 C18 C17 . . 119.6(2) ?
    C19 C18 H18 . . 120.2 ?
    C17 C18 H18 . . 120.2 ?
    N2 C19 C18 . . 123.7(2) ?
    N2 C19 H19 . . 118.2 ?
    C18 C19 H19 . . 118.2 ?
    C20 C20 C17 2_776 . 126.3(3) ?
    C20 C20 H20 2_776 . 116.8 ?
    C17 C20 H20 . . 116.8 ?
loop_
    _geom_hbond_atom_site_label_D
    _geom_hbond_atom_site_label_H
    _geom_hbond_atom_site_label_A
    _geom_hbond_site_symmetry_A
    _geom_hbond_distance_DH
    _geom_hbond_distance_HA
    _geom_hbond_distance_DA
    _geom_hbond_angle_DHA
    O1 H1 N1 1_455 0.83 1.77 2.597(2) 175.8
    O3 H3 N2 . 0.83 1.79 2.618(2) 175.6
data_global
_journal_date_recd_electronic     2011-10-04
_journal_date_accepted     2011-10-19
_journal_name_full     'Acta Crystallographica, Section E'
_journal_year     2011
_journal_volume     67
_journal_issue     11
_journal_page_first     o3039
_journal_page_last     o3039
_journal_paper_category     QO
_journal_coeditor_code     RK2306
_publ_contact_author_name     'Dong Liu'
_publ_contact_author_address
;
 College of Chemistry and Materials Science, Huaibei Normal University,
 Huaibei 235000, Anhui, People's Republic of China
;
_publ_contact_author_email     'dongliu@chnu.edu.cn'
_publ_contact_author_fax     '+86-561-3803222'
_publ_contact_author_phone     '+86-561-3802235'
_publ_section_title
;
Benzene-1,3-dicarboxylic acid--1,2-bis(4-pyridyl)ethene (1/1)
;
loop_
    _publ_author_name
    _publ_author_footnote
    _publ_author_address
    'Liu, Dong' .
;
College of Chemistry and Materials Science, Huaibei Normal University
Huaibei 235000, Anhui, People's Republic of China
;
    'Li, Ni-Ya' .
;
College of Chemistry and Materials Science, Huaibei Normal University
Huaibei 235000, Anhui, People's Republic of China
;
