# Supplementary material for: Benzene-1,3-dicarb­oxy­lic acid–1,2-bis­(4-pyrid­yl)ethene (1/1)
Source: Acta Crystallogr Sect E Struct Rep Online. 2011 Oct 29;67(Pt 11):o3039. doi: 10.1107/S1600536811043418 (PMC3247433; doi:10.1107/S1600536811043418)
Supplement: Supplementary file 2 [file e-67-o3039-Isup2.hkl]

# 
# h,k,l, Fc-squared, Fo-squared, sigma(Fo-squared) and status flag 
# 
data_I
_shelx_title ' l in P-1' 
_shelx_refln_list_code          4 
_shelx_F_calc_maximum      139.76 
_exptl_crystal_F_000       364.00 
_reflns_d_resolution_high  0.8302 
 
loop_ 
 _symmetry_equiv_pos_as_xyz 
 'x, y, z' 
 '-x, -y, -z' 
 
_cell_length_a     6.8331 
_cell_length_b     6.8804 
_cell_length_c    18.6177 
_cell_angle_alpha  99.467 
_cell_angle_beta   93.866 
_cell_angle_gamma 102.687 
 
_shelx_F_squared_multiplier     1.000 
 
loop_ 
 _refln_index_h 
 _refln_index_k 
 _refln_index_l 
 _refln_F_squared_calc 
 _refln_F_squared_meas 
 _refln_F_squared_sigma 
 _refln_observed_status 
   1   0   0       54.19       60.91      1.59 o 
   2   0   0      682.79      655.55      6.23 o 
   3   0   0      397.95      366.54      5.89 o 
   4   0   0      674.45      677.26     10.20 o 
   5   0   0        0.17        0.30      1.10 o 
   6   0   0       35.06       38.66      5.14 o 
   7   0   0       44.07       43.17      6.49 o 
  -8   1   0       90.48       99.90      8.29 o 
  -7   1   0       13.41       12.94      4.21 o 
  -6   1   0        1.87        2.35      4.39 o 
  -5   1   0       26.57       25.82      3.14 o 
  -4   1   0      525.50      546.67      9.04 o 
  -3   1   0       22.98       23.16      2.03 o 
  -2   1   0     1268.03     1238.54      9.34 o 
  -1   1   0     1319.38     1219.77      9.73 o 
   0   1   0       83.68       75.39      1.68 o 
   1   1   0        1.34        4.77      1.50 o 
   2   1   0       40.76       35.17      2.23 o 
   3   1   0      347.03      319.26      8.28 o 
   4   1   0       62.47       62.54      3.74 o 
   5   1   0       10.58        9.92      3.46 o 
   6   1   0        1.90        9.09      5.18 o 
   7   1   0      167.37      158.48     11.56 o 
  -8   2   0       52.37       50.05      7.70 o 
  -7   2   0       20.72       23.79      3.52 o 
  -6   2   0       80.27       89.25      6.91 o 
  -5   2   0       35.98       36.60      3.23 o 
  -4   2   0      987.89     1028.75     13.43 o 
  -3   2   0       43.39       43.10      3.10 o 
  -2   2   0      227.38      221.53      6.74 o 
  -1   2   0      286.77      268.67      5.92 o 
   0   2   0        5.54        3.38      1.00 o 
   1   2   0       24.46       23.09      1.85 o 
   2   2   0        0.08        1.53      0.75 o 
   3   2   0      194.55      192.03      5.27 o 
   4   2   0        9.94        6.18      1.45 o 
   5   2   0       10.78       10.53      3.35 o 
   6   2   0       32.97       28.00      5.33 o 
   7   2   0       12.34       12.08      2.66 o 
  -8   3   0        9.20        6.67      8.97 o 
  -7   3   0       11.12       11.95      5.50 o 
  -6   3   0      348.69      347.15     12.29 o 
  -5   3   0      225.64      221.29      9.90 o 
  -4   3   0       69.61       62.61      3.51 o 
  -3   3   0        1.38       -0.84      1.36 o 
  -2   3   0      258.38      255.49      4.90 o 
  -1   3   0      941.80     1004.62     15.61 o 
   0   3   0       15.74       13.68      1.98 o 
   1   3   0       68.62       76.21      3.04 o 
   2   3   0        9.87        9.71      1.96 o 
   3   3   0       16.33       21.65      2.99 o 
   4   3   0        0.83        4.76      2.02 o 
   5   3   0      220.83      227.26     29.09 o 
   6   3   0        4.71        7.55      3.79 o 
  -7   4   0        6.40        1.03      2.79 o 
  -6   4   0       27.67       29.81      5.41 o 
  -5   4   0      452.87      465.97     12.19 o 
  -4   4   0        8.42       10.29      2.07 o 
  -3   4   0       51.09       58.14      3.65 o 
  -2   4   0       49.77       52.21      3.35 o 
  -1   4   0      225.70      227.19      5.77 o 
   0   4   0       74.42       59.81      3.95 o 
   1   4   0       60.04       62.03      4.52 o 
   2   4   0       22.21       22.72      3.54 o 
   3   4   0       44.81       45.55      4.48 o 
   4   4   0       59.39       64.51      5.98 o 
   5   4   0       50.43       59.28     11.22 o 
   6   4   0       36.98       31.24     12.82 o 
  -7   5   0       55.28       49.51     10.87 o 
  -6   5   0       18.13       12.50      3.83 o 
  -5   5   0       76.76       72.02     14.12 o 
  -4   5   0        9.84        6.76      1.68 o 
  -3   5   0       30.49       33.99      3.33 o 
  -2   5   0        0.60        0.88      1.79 o 
  -1   5   0      188.44      206.39      6.07 o 
   0   5   0        0.00        4.46      2.07 o 
   1   5   0      151.26      149.71      6.14 o 
   2   5   0      311.74      329.16      9.54 o 
   3   5   0      245.15      256.41      9.56 o 
   4   5   0        8.35       13.06      5.57 o 
   5   5   0       16.51       13.68      3.94 o 
  -6   6   0        2.32        5.21      2.48 o 
  -5   6   0       20.59       17.93      3.48 o 
  -4   6   0      128.23      146.52      8.88 o 
  -3   6   0       24.80       21.46     10.79 o 
  -2   6   0      108.37       94.12      5.20 o 
  -1   6   0      277.81      283.85      8.88 o 
   0   6   0       10.69        6.39      2.18 o 
   1   6   0       17.08       17.43      3.79 o 
   2   6   0       75.73       86.57      6.58 o 
   3   6   0       10.13        3.93      4.27 o 
   4   6   0        2.88        3.39      5.29 o 
  -5   7   0      112.86      141.75     11.87 o 
  -4   7   0        1.82        3.75      6.64 o 
  -3   7   0       13.63       11.02      4.37 o 
  -2   7   0      129.40      135.23      8.79 o 
  -1   7   0        0.21        2.25      1.62 o 
   0   7   0        0.02        5.96      2.79 o 
   1   7   0        0.32        2.97      4.06 o 
   2   7   0       39.80       41.74      6.07 o 
  -3   8   0       25.90       15.48      3.66 o 
  -2   8   0       10.66       10.46      8.82 o 
  -1   8   0       15.53        9.74      3.95 o 
   0  -8   1        0.04        6.52      6.14 o 
   1  -8   1       14.21        3.16      6.27 o 
   2  -8   1        0.38        1.59      5.96 o 
   3  -8   1        6.47        4.97      3.51 o 
  -2  -7   1       70.51       81.66      9.55 o 
  -1  -7   1        1.86        4.89      3.10 o 
   0  -7   1        3.66        1.57      3.88 o 
   1  -7   1      100.64      109.56      7.78 o 
   2  -7   1       74.50       81.18      7.66 o 
   3  -7   1       18.75       26.50      4.94 o 
   4  -7   1        9.52        4.39      5.21 o 
   5  -7   1        8.12       12.71      4.66 o 
  -4  -6   1        0.22       -0.18      4.58 o 
  -3  -6   1       28.84       10.65      5.40 o 
  -2  -6   1      133.57      156.20      9.03 o 
  -1  -6   1      176.09      204.38      8.92 o 
   0  -6   1        7.75        7.71      3.17 o 
   1  -6   1      258.83      242.31      8.68 o 
   2  -6   1       47.63       40.58      4.07 o 
   3  -6   1      102.82       82.19      5.04 o 
   4  -6   1        0.53        4.39      2.41 o 
   5  -6   1        4.11        5.65      2.76 o 
   6  -6   1        0.25       -0.96      8.24 o 
  -5  -5   1       29.17       29.17      9.04 o 
  -4  -5   1        7.21       12.71      4.80 o 
  -3  -5   1       69.29       73.45      6.62 o 
  -2  -5   1      386.81      418.80     11.31 o 
  -1  -5   1      613.28      666.64     14.50 o 
   0  -5   1      137.10      151.66      5.11 o 
   1  -5   1        9.06        9.44      1.84 o 
   2  -5   1        7.48        8.01      3.06 o 
   3  -5   1        0.00        2.08      1.58 o 
   4  -5   1       11.14        5.87      3.08 o 
   5  -5   1      665.16      720.26     16.06 o 
   6  -5   1       65.27       56.94      6.00 o 
   7  -5   1        1.78        2.16      3.96 o 
  -6  -4   1        2.12       -0.80      4.90 o 
  -5  -4   1       15.41       10.13      5.15 o 
  -4  -4   1        5.95        8.31      5.58 o 
  -3  -4   1      573.89      561.03     13.48 o 
  -2  -4   1        9.71        6.22      2.57 o 
  -1  -4   1       36.70       31.37      3.04 o 
   0  -4   1       72.01       74.69      3.33 o 
   1  -4   1        3.45        0.81      1.29 o 
   2  -4   1       52.38       74.10      3.91 o 
   3  -4   1      226.69      217.86      5.88 o 
   4  -4   1      186.51      195.03      6.18 o 
   5  -4   1        5.69        4.58      1.91 o 
   6  -4   1       57.72       61.07      6.52 o 
   7  -4   1        4.29        1.15      6.67 o 
  -6  -3   1        0.58        7.52      4.26 o 
  -5  -3   1       64.54       65.29      6.38 o 
  -4  -3   1      199.08      204.17      7.85 o 
  -3  -3   1        0.41        3.37      1.45 o 
  -2  -3   1       29.04       32.86      2.63 o 
  -1  -3   1       72.15       72.82      2.94 o 
   0  -3   1      895.15      896.72      9.59 o 
   1  -3   1     1449.12     1499.11     13.50 o 
   2  -3   1       92.68      114.99      3.44 o 
   3  -3   1       33.02       31.29      2.52 o 
   4  -3   1        8.88        7.49      1.75 o 
   5  -3   1      169.71      180.63      6.57 o 
   6  -3   1       27.56       15.01      7.44 o 
   7  -3   1        1.40        7.63      3.06 o 
   8  -3   1       49.79       45.76      6.34 o 
  -7  -2   1       97.40      101.57      9.96 o 
  -6  -2   1      166.46      183.09     18.25 o 
  -5  -2   1        1.94        3.80      4.39 o 
  -4  -2   1        1.07        0.90      2.05 o 
  -3  -2   1      496.49      510.48      8.47 o 
  -2  -2   1       63.70       74.10      3.00 o 
  -1  -2   1        8.55        4.25      1.29 o 
   0  -2   1       39.08       23.95      2.13 o 
   1  -2   1        3.22        3.07      1.12 o 
   2  -2   1        1.47        2.22      1.23 o 
   3  -2   1       84.84       82.52      2.86 o 
   4  -2   1      761.82      736.98     10.69 o 
   5  -2   1        9.18        7.68      4.21 o 
   6  -2   1        0.08        2.07      2.73 o 
   7  -2   1        0.20        4.38      2.62 o 
   8  -2   1       10.36       12.55      4.11 o 
  -7  -1   1       14.59       13.50      4.46 o 
  -6  -1   1        1.04       -2.63      3.07 o 
  -5  -1   1        0.01        1.69      2.37 o 
  -4  -1   1      452.29      457.41     10.38 o 
  -3  -1   1      698.01      707.54     12.07 o 
  -2  -1   1      713.84      663.49      6.50 o 
  -1  -1   1     1316.92     1214.76      9.76 o 
   0  -1   1       78.53       66.16      4.34 o 
   1  -1   1     2063.66     1913.75      9.00 o 
   2  -1   1     9802.21     9951.50     38.22 o 
   3  -1   1       29.63       25.47      1.88 o 
   4  -1   1      855.72      902.28     14.72 o 
   5  -1   1       81.16       82.95      4.38 o 
   6  -1   1       34.70       35.76      4.61 o 
   7  -1   1        2.84        3.63      3.11 o 
   8  -1   1       29.28       19.89      9.63 o 
  -8   0   1        4.79        2.42      8.97 o 
  -7   0   1       10.54        7.47      6.36 o 
  -6   0   1        1.30        2.86      5.61 o 
  -5   0   1        1.69        5.52      1.63 o 
  -4   0   1        6.72        4.81      1.43 o 
  -3   0   1      690.86      663.09      8.19 o 
  -2   0   1     1444.99     1322.58      8.50 o 
  -1   0   1      538.34      466.96      5.73 o 
   1   0   1      313.38      271.70      2.79 o 
   2   0   1      175.04      151.57      3.55 o 
   3   0   1      301.70      289.88      5.81 o 
   4   0   1      386.78      375.12      7.49 o 
   5   0   1      129.47      125.42      4.95 o 
   6   0   1        4.14        0.18      3.72 o 
   7   0   1        2.83        3.02      4.28 o 
  -8   1   1        5.68       11.14      5.79 o 
  -7   1   1       58.18       50.48     12.02 o 
  -6   1   1       35.27       36.91      6.44 o 
  -5   1   1      171.35      182.15      6.06 o 
  -4   1   1       91.70      101.45      4.01 o 
  -3   1   1     1688.40     1757.18     15.34 o 
  -2   1   1     2605.98     2487.56     12.01 o 
  -1   1   1      858.51      779.65      7.27 o 
   0   1   1      556.22      527.23      3.38 o 
   1   1   1     2798.65     2805.47     17.25 o 
   2   1   1       17.59       11.45      1.56 o 
   3   1   1        9.84        9.03      1.69 o 
   4   1   1        2.19        4.57      1.01 o 
   5   1   1        7.05        9.58      2.07 o 
   6   1   1       33.04       33.75      8.79 o 
   7   1   1       10.09       11.56      4.86 o 
  -8   2   1       11.40       11.56      3.56 o 
  -7   2   1       22.30       14.58      7.68 o 
  -6   2   1       76.05       71.66     12.42 o 
  -5   2   1       86.92       97.23      4.51 o 
  -4   2   1     1536.41     1586.55     17.99 o 
  -3   2   1      349.42      365.90      6.52 o 
  -2   2   1      111.71      112.83      3.37 o 
  -1   2   1      261.65      257.60      4.21 o 
   0   2   1      136.09      101.39      2.64 o 
   1   2   1      163.73      170.49      4.03 o 
   2   2   1       42.85       40.18      2.25 o 
   3   2   1      218.75      214.24      5.22 o 
   4   2   1        5.45        6.76      1.81 o 
   5   2   1        5.68        3.94      2.14 o 
   6   2   1        2.00        1.54      2.72 o 
   7   2   1      194.74      214.19     11.04 o 
  -8   3   1        1.34        1.72      2.93 o 
  -7   3   1        7.41       11.08      3.57 o 
  -6   3   1      121.73       98.44      6.71 o 
  -5   3   1        9.32        8.04      1.55 o 
  -4   3   1       24.18       19.25      2.48 o 
  -3   3   1       12.30       14.71      2.66 o 
  -2   3   1       90.71       89.90      3.33 o 
  -1   3   1      274.43      278.05      5.44 o 
   0   3   1        1.15        0.96      1.26 o 
   1   3   1        3.72        2.93      1.60 o 
   2   3   1      310.60      317.10      7.57 o 
   3   3   1      521.66      581.44     14.81 o 
   4   3   1       19.66       18.00      3.06 o 
   5   3   1       63.40       67.27      6.19 o 
   6   3   1       94.64      109.54     14.63 o 
  -7   4   1       15.91       13.38      5.63 o 
  -6   4   1       46.13       47.43      6.12 o 
  -5   4   1     1192.80     1275.95     65.51 o 
  -4   4   1      435.75      430.20      8.43 o 
  -3   4   1      181.77      178.87      5.32 o 
  -2   4   1      245.47      249.60      5.67 o 
  -1   4   1      677.79      725.61     10.10 o 
   0   4   1        8.03        6.04      1.72 o 
   1   4   1      270.60      266.20      6.44 o 
   2   4   1       44.10       43.07      4.14 o 
   3   4   1      101.35       89.99      4.93 o 
   4   4   1      165.25      171.73     12.68 o 
   5   4   1      109.22      112.82     10.10 o 
  -7   5   1       12.95       15.18      5.04 o 
  -6   5   1       77.73       85.08      7.70 o 
  -5   5   1      149.02      163.59      8.13 o 
  -4   5   1       19.60       16.24      2.08 o 
  -3   5   1       31.73       29.08      3.29 o 
  -2   5   1      109.32      111.65      4.47 o 
  -1   5   1       30.01       29.30      3.10 o 
   0   5   1       19.39        8.10      8.15 o 
   1   5   1      202.12      211.18      7.22 o 
   2   5   1        0.12        1.18      1.83 o 
   3   5   1      173.45      175.82      6.58 o 
   4   5   1        0.04        2.03      5.91 o 
   5   5   1        0.15        2.19      4.05 o 
  -6   6   1       18.75       19.94      4.38 o 
  -5   6   1       35.67       45.22      6.25 o 
  -4   6   1        0.17        4.73      2.88 o 
  -3   6   1      148.25      145.03      7.44 o 
  -2   6   1        3.47        3.54      2.01 o 
  -1   6   1       58.99       54.97      6.73 o 
   0   6   1      133.30      149.20      5.87 o 
   1   6   1        0.59        3.38      2.33 o 
   2   6   1      503.24      548.23     16.57 o 
   3   6   1        0.97        3.84      4.15 o 
  -5   7   1        9.69       12.83      6.13 o 
  -4   7   1        1.06        2.83      2.40 o 
  -3   7   1       50.38       54.35      6.07 o 
  -2   7   1      237.10      216.61     16.23 o 
  -1   7   1       25.19       22.98      3.34 o 
   0   7   1       19.14       24.38      4.93 o 
   1   7   1        2.29        5.94      3.35 o 
   2   7   1        0.12       -0.85      3.75 o 
  -3   8   1        3.58        2.02      2.92 o 
  -2   8   1        2.29        4.26      3.04 o 
  -1   8   1        0.41        3.74      5.52 o 
   0  -8   2        0.23        2.66      2.65 o 
   1  -8   2       22.17       17.52      4.48 o 
   2  -8   2       13.20       10.38      4.91 o 
   3  -8   2       29.71       21.99      3.73 o 
  -2  -7   2       78.78       93.96     11.93 o 
  -1  -7   2        0.28        3.22      2.84 o 
   0  -7   2        8.31       18.55      4.45 o 
   1  -7   2       20.11       34.92      5.35 o 
   2  -7   2       52.51       45.12      9.59 o 
   3  -7   2       93.87       85.49      7.12 o 
   4  -7   2       82.33       83.44      7.93 o 
   5  -7   2       32.12       38.40      5.94 o 
  -4  -6   2        2.46        1.11      3.33 o 
  -3  -6   2       17.68       28.40     10.16 o 
  -2  -6   2       59.33       69.06      5.70 o 
  -1  -6   2       73.47       77.06      5.04 o 
   0  -6   2       33.54       30.98      4.68 o 
   1  -6   2      269.08      272.43      7.68 o 
   2  -6   2       51.63       34.78      3.23 o 
   3  -6   2        3.35        4.70      2.42 o 
   4  -6   2       46.40       37.89      5.22 o 
   5  -6   2        7.56        6.21      2.88 o 
   6  -6   2       10.84       13.29      5.36 o 
  -5  -5   2       17.67       17.48      5.42 o 
  -4  -5   2        1.10        4.17      3.83 o 
  -3  -5   2        9.32        9.03      3.98 o 
  -2  -5   2       16.27       17.78     10.06 o 
  -1  -5   2       24.17       25.09      4.11 o 
   0  -5   2       13.04       11.68      2.43 o 
   1  -5   2      135.99      144.89      5.05 o 
   2  -5   2       54.84       61.48      3.82 o 
   3  -5   2       36.14       34.36      4.00 o 
   4  -5   2      117.48      104.96      4.69 o 
   5  -5   2      303.00      321.15     10.94 o 
   6  -5   2        8.60       10.82      3.98 o 
   7  -5   2       20.62       17.16      5.57 o 
  -6  -4   2       12.70        9.26      3.70 o 
  -5  -4   2        6.84        5.75      2.55 o 
  -4  -4   2        0.00        2.54      3.51 o 
  -3  -4   2      166.18      158.66      7.14 o 
  -2  -4   2       15.56       13.82      2.29 o 
  -1  -4   2        3.55        4.39      1.15 o 
   0  -4   2      219.25      220.85      5.83 o 
   1  -4   2      519.79      556.89      8.53 o 
   2  -4   2       26.71       28.96      2.87 o 
   3  -4   2      119.89      115.34      4.57 o 
   4  -4   2       22.21       18.55      2.93 o 
   5  -4   2        9.20        7.71      3.45 o 
   6  -4   2       28.52       29.66      4.38 o 
   7  -4   2        0.01       -0.71      4.98 o 
  -6  -3   2       32.82       47.42      7.09 o 
  -5  -3   2      122.33      117.42      8.06 o 
  -4  -3   2        6.29        6.56      4.76 o 
  -3  -3   2        1.67        6.50      1.72 o 
  -2  -3   2       64.59       54.98      3.25 o 
  -1  -3   2       26.39       25.29      2.13 o 
   0  -3   2      425.16      422.88      6.21 o 
   1  -3   2      585.29      602.16      7.40 o 
   2  -3   2       45.31       47.31      2.44 o 
   3  -3   2      152.44      150.54      4.32 o 
   4  -3   2        2.22        1.52      1.32 o 
   5  -3   2        0.02        2.77      1.42 o 
   6  -3   2      882.33      954.92     18.15 o 
   7  -3   2        0.79        0.03      6.67 o 
   8  -3   2       35.94       36.54      7.11 o 
  -7  -2   2      233.43      249.89     26.19 o 
  -6  -2   2        7.14       11.39      2.78 o 
  -5  -2   2       16.58       12.68      3.83 o 
  -4  -2   2       90.23       88.46      4.28 o 
  -3  -2   2       96.11       87.83      3.86 o 
  -2  -2   2     2860.31     2997.81     23.23 o 
  -1  -2   2      258.54      218.36      4.24 o 
   0  -2   2      398.04      351.87      4.90 o 
   1  -2   2        4.55        4.30      1.16 o 
   2  -2   2     1208.22     1188.28      8.85 o 
   3  -2   2       12.45       16.18      2.26 o 
   4  -2   2      945.65      989.28     17.91 o 
   5  -2   2      168.12      169.24      5.45 o 
   6  -2   2      174.36      181.38      7.43 o 
   7  -2   2       25.27       15.91      3.70 o 
   8  -2   2       22.32       20.58      4.12 o 
  -7  -1   2       24.09       14.55      4.47 o 
  -6  -1   2      491.51      547.49     23.83 o 
  -5  -1   2        0.40        1.68      1.05 o 
  -4  -1   2       35.69       36.19      3.29 o 
  -3  -1   2        1.17        1.46      1.49 o 
  -2  -1   2       70.27       45.67      2.20 o 
  -1  -1   2       64.02       68.73      2.57 o 
   0  -1   2     6147.84     5212.29     20.69 o 
   1  -1   2      637.96      613.73      4.22 o 
   2  -1   2     4623.74     4714.96     19.43 o 
   3  -1   2      637.70      629.13      7.89 o 
   4  -1   2      192.58      191.12      5.10 o 
   5  -1   2       41.95       48.76      5.06 o 
   6  -1   2        1.44        8.01      2.69 o 
   7  -1   2        2.49        4.92      2.76 o 
   8  -1   2        0.19        2.34      4.98 o 
  -8   0   2        1.06        3.78      6.40 o 
  -7   0   2       24.68       26.56      4.61 o 
  -6   0   2        6.15        8.43      3.09 o 
  -5   0   2       57.37       60.18      3.82 o 
  -4   0   2        0.26        2.30      1.83 o 
  -3   0   2       40.31       39.54      2.51 o 
  -2   0   2      109.56      109.92      3.01 o 
  -1   0   2       14.24       15.21      1.05 o 
   1   0   2       17.82       11.26      1.12 o 
   2   0   2      382.19      358.43      4.63 o 
   3   0   2       56.49       34.29      2.36 o 
   4   0   2      204.84      205.76      5.37 o 
   5   0   2       17.21       17.61      2.91 o 
   6   0   2       29.44       34.63      4.44 o 
   7   0   2        0.01       -1.06     10.70 o 
  -8   1   2        7.66        6.49      5.76 o 
  -7   1   2        0.97        2.46      3.65 o 
  -6   1   2       29.28       29.46      5.20 o 
  -5   1   2       25.48       26.44      3.99 o 
  -4   1   2       45.67       38.95      2.83 o 
  -3   1   2     3002.07     3216.58     26.97 o 
  -2   1   2     2993.16     2952.03     13.69 o 
  -1   1   2     4196.64     3795.92     32.73 o 
   0   1   2     2734.30     2551.09     13.46 o 
   2   1   2      388.60      339.80      7.14 o 
   3   1   2        0.00        2.06      1.48 o 
   4   1   2       29.17       27.51      2.91 o 
   5   1   2        3.54        3.76      3.19 o 
   6   1   2       56.24       63.98      6.36 o 
   7   1   2       89.26       90.60     10.00 o 
  -8   2   2        7.31        8.39      6.05 o 
  -7   2   2       42.81       50.36      7.73 o 
  -6   2   2       21.03       13.57      2.86 o 
  -5   2   2       30.58       27.45      5.09 o 
  -4   2   2       36.50       38.49      3.21 o 
  -3   2   2      321.45      301.52      6.55 o 
  -2   2   2       69.93       66.89      2.73 o 
  -1   2   2      164.92      134.56      3.00 o 
   0   2   2       33.39       31.15      1.53 o 
   1   2   2       60.03       60.24      2.21 o 
   2   2   2        5.37        5.53      1.60 o 
   3   2   2      251.93      244.21      6.48 o 
   4   2   2      271.93      274.24      6.66 o 
   5   2   2       76.49       76.91      5.03 o 
   6   2   2        3.80        8.12      2.74 o 
   7   2   2       35.08       33.85      5.75 o 
  -8   3   2       40.78       34.23      4.76 o 
  -7   3   2        5.32       11.02      4.12 o 
  -6   3   2       28.72       26.92      4.99 o 
  -5   3   2      282.55      287.39      8.50 o 
  -4   3   2      202.35      202.73      5.87 o 
  -3   3   2      377.83      349.98      6.58 o 
  -2   3   2      185.28      196.72      4.90 o 
  -1   3   2       42.48       47.36      2.27 o 
   0   3   2     1152.18     1237.46     12.91 o 
   1   3   2      356.59      363.02      7.26 o 
   2   3   2        7.55       10.28      1.79 o 
   3   3   2        2.94        7.60      1.84 o 
   4   3   2       44.93       48.74      4.32 o 
   5   3   2       58.63       53.61      5.83 o 
   6   3   2       30.49        8.82      7.11 o 
  -7   4   2        9.61       24.24      8.82 o 
  -6   4   2        0.16        0.96      3.55 o 
  -5   4   2        0.01        2.69      2.67 o 
  -4   4   2      371.11      374.25     12.36 o 
  -3   4   2       19.70       23.07      2.70 o 
  -2   4   2       20.62       21.94      2.49 o 
  -1   4   2      334.66      358.08      6.71 o 
   0   4   2      757.44      860.87     11.68 o 
   1   4   2      102.89      102.72      4.20 o 
   2   4   2        1.99        2.56      1.11 o 
   3   4   2      103.13      117.41      7.40 o 
   4   4   2       73.20       71.82      4.74 o 
   5   4   2        5.43        8.48      3.54 o 
  -7   5   2       46.65       47.42      6.95 o 
  -6   5   2       12.12        8.41      3.23 o 
  -5   5   2        3.23        2.15      4.67 o 
  -4   5   2       14.81       15.20      2.53 o 
  -3   5   2       59.94       54.72      3.94 o 
  -2   5   2        3.02        2.81      1.65 o 
  -1   5   2       16.03       21.37      2.89 o 
   0   5   2       20.34       19.69      2.65 o 
   1   5   2      103.70       98.38      5.30 o 
   2   5   2        5.39        4.68      1.13 o 
   3   5   2       95.04      104.42      5.20 o 
   4   5   2        3.56        2.14      3.59 o 
  -6   6   2        0.68       -0.64      8.22 o 
  -5   6   2        0.20        5.14      2.71 o 
  -4   6   2       25.34       19.38      4.03 o 
  -3   6   2       36.98       37.91      3.73 o 
  -2   6   2        0.00       -1.27      2.38 o 
  -1   6   2        6.75        2.94      1.04 o 
   0   6   2      198.92      204.49      7.27 o 
   1   6   2       39.95       39.65      6.30 o 
   2   6   2        9.46       10.69      4.42 o 
   3   6   2        2.05        4.46      3.45 o 
  -5   7   2        7.76        6.43      4.56 o 
  -4   7   2        7.01        6.68      5.23 o 
  -3   7   2      155.18      148.05     11.02 o 
  -2   7   2       14.26        8.30      3.25 o 
  -1   7   2       50.37       49.99      4.92 o 
   0   7   2        7.42       10.01      3.57 o 
   1   7   2        7.73        5.09      5.21 o 
   2   7   2       46.38       54.52      8.68 o 
  -2   8   2        0.03        4.63      4.83 o 
   0  -8   3       15.10       14.35      4.69 o 
   1  -8   3       30.69        6.42      5.94 o 
   2  -8   3        0.79        1.81      5.98 o 
   3  -8   3        9.44        7.79      3.19 o 
  -2  -7   3        5.34        3.66      5.41 o 
  -1  -7   3        6.70        2.92      3.68 o 
   0  -7   3        7.04       10.04      3.69 o 
   1  -7   3        9.07        8.10      6.18 o 
   2  -7   3       24.25       25.90     11.18 o 
   3  -7   3      400.84      381.49     14.07 o 
   4  -7   3       34.45       42.71      9.88 o 
   5  -7   3        4.48       12.83      4.62 o 
  -4  -6   3        2.21        3.36      3.84 o 
  -3  -6   3        4.36        6.71      7.88 o 
  -2  -6   3        0.51        2.40      3.28 o 
  -1  -6   3      465.06      484.65     13.36 o 
   0  -6   3      107.99      107.93      6.04 o 
   1  -6   3       80.26       75.47      4.22 o 
   2  -6   3      134.47      117.73      5.08 o 
   3  -6   3        6.02        1.71      1.34 o 
   4  -6   3        7.37        0.15      4.14 o 
   5  -6   3        4.06        9.18      3.00 o 
   6  -6   3       83.44       84.73      9.99 o 
  -5  -5   3        0.33        0.11      6.14 o 
  -4  -5   3        0.90       -0.57      9.32 o 
  -3  -5   3       26.15       25.96      4.64 o 
  -2  -5   3      484.89      493.19     12.60 o 
  -1  -5   3      171.04      160.66      6.12 o 
   0  -5   3       42.41       39.52      3.20 o 
   1  -5   3        1.42        2.26      0.92 o 
   2  -5   3        6.82        5.75      1.20 o 
   3  -5   3       31.43       26.31      3.26 o 
   4  -5   3       18.83       17.16      2.94 o 
   5  -5   3        1.55       -0.04      1.92 o 
   6  -5   3        2.23        8.54      8.22 o 
   7  -5   3        3.90        3.89      2.79 o 
  -6  -4   3        1.97       -0.27      3.70 o 
  -5  -4   3       10.36        8.99      3.66 o 
  -4  -4   3       22.83       31.24      5.81 o 
  -3  -4   3      228.92      246.92      7.32 o 
  -2  -4   3        9.12       14.61      2.40 o 
  -1  -4   3       24.25       29.72      2.70 o 
   0  -4   3       62.32       56.87      3.16 o 
   1  -4   3      109.22      132.21      6.98 o 
   2  -4   3     1983.45     2162.33     22.45 o 
   3  -4   3      202.98      218.12      5.97 o 
   4  -4   3       12.33       11.77      2.43 o 
   5  -4   3      301.90      329.22      9.97 o 
   6  -4   3      138.76      145.48      8.27 o 
   7  -4   3       19.34       19.73      4.44 o 
  -6  -3   3       68.40       60.05      7.36 o 
  -5  -3   3      141.45      158.41      9.43 o 
  -4  -3   3        0.27        0.96      1.16 o 
  -3  -3   3       22.16       22.08      2.66 o 
  -2  -3   3      234.94      265.90      7.39 o 
  -1  -3   3      350.07      344.05      7.27 o 
   0  -3   3       36.20       37.28      2.98 o 
   1  -3   3      239.94      274.81      7.34 o 
   2  -3   3       28.21       25.06      2.70 o 
   3  -3   3       70.80       73.54      3.62 o 
   4  -3   3      155.73      148.64      5.01 o 
   5  -3   3       85.52       80.74      4.32 o 
   6  -3   3       25.08       17.19      3.15 o 
   7  -3   3       79.63       86.19     12.75 o 
   8  -3   3       14.40       14.49      4.76 o 
  -7  -2   3       32.85       33.61      6.26 o 
  -6  -2   3       23.15       28.78      9.96 o 
  -5  -2   3        4.62        6.32      2.57 o 
  -4  -2   3      165.36      170.01      6.51 o 
  -3  -2   3      409.98      461.62      8.07 o 
  -2  -2   3      923.46      980.57     11.25 o 
  -1  -2   3      568.10      538.87      7.47 o 
   0  -2   3        4.95        7.85      1.56 o 
   1  -2   3      184.21      161.53      3.36 o 
   2  -2   3      129.57      131.01      3.69 o 
   3  -2   3       40.08       41.72      2.61 o 
   4  -2   3      227.96      249.41      5.88 o 
   5  -2   3      189.42      197.93      6.66 o 
   6  -2   3       52.98       61.45      4.56 o 
   7  -2   3        1.49        6.85      2.70 o 
   8  -2   3        9.72        9.45      5.13 o 
  -7  -1   3       36.98       29.64      4.70 o 
  -6  -1   3       58.91       45.30      7.51 o 
  -5  -1   3      236.15      241.16      7.76 o 
  -4  -1   3       22.11       26.42      2.66 o 
  -3  -1   3      163.60      168.82      4.89 o 
  -2  -1   3        3.90        3.79      1.05 o 
  -1  -1   3     1288.27     1172.23      7.59 o 
   0  -1   3     2048.16     1978.72     13.14 o 
   1  -1   3      403.15      384.80      3.94 o 
   2  -1   3      691.07      685.52      7.88 o 
   3  -1   3       10.26       10.32      1.44 o 
   4  -1   3      405.30      418.91      7.72 o 
   5  -1   3        4.08        3.99      2.05 o 
   6  -1   3       27.90       28.77      4.96 o 
   7  -1   3       18.98       23.60      3.98 o 
  -8   0   3        1.52        7.35      5.82 o 
  -7   0   3        7.94       10.91      4.84 o 
  -6   0   3      224.55      214.53     10.65 o 
  -5   0   3        0.12        1.62      1.80 o 
  -4   0   3        0.51       -0.33      1.72 o 
  -3   0   3      159.84      164.01      3.93 o 
  -2   0   3      624.12      543.09      5.57 o 
  -1   0   3      107.74       77.46      2.47 o 
   0   0   3      629.83      570.02      3.09 o 
   1   0   3     5728.26     5774.79     32.47 o 
   2   0   3       22.63       19.83      1.79 o 
   3   0   3       43.71       41.75      2.57 o 
   4   0   3       18.64       15.09      1.89 o 
   5   0   3       18.33       17.59      2.72 o 
   6   0   3        9.02        9.17      3.54 o 
   7   0   3        6.53        3.40      2.90 o 
  -8   1   3        8.90        8.72      4.82 o 
  -7   1   3        4.53        6.10      3.64 o 
  -6   1   3        0.24       -1.15      3.37 o 
  -5   1   3      115.69      115.01      4.77 o 
  -4   1   3      166.06      170.92      5.77 o 
  -3   1   3       15.62       15.42      2.27 o 
  -2   1   3        8.32        5.36      1.01 o 
  -1   1   3      543.83      495.68      8.57 o 
   0   1   3      547.07      499.30      7.10 o 
   1   1   3     9246.61     9301.30     61.43 o 
   2   1   3      293.08      287.41      4.71 o 
   3   1   3       81.70       87.43      3.56 o 
   4   1   3      192.44      196.63      5.66 o 
   5   1   3      312.85      305.16      8.42 o 
   6   1   3        6.77        7.04      2.34 o 
   7   1   3       34.18       45.95     15.86 o 
  -8   2   3       16.89       11.63      4.14 o 
  -7   2   3      108.30      122.55      8.89 o 
  -6   2   3        3.35        4.19      4.89 o 
  -5   2   3      120.09      112.40      4.58 o 
  -4   2   3       36.74       38.47      3.49 o 
  -3   2   3       15.12        9.85      1.15 o 
  -2   2   3     1307.04     1299.90     11.72 o 
  -1   2   3      905.90      890.08      8.53 o 
   0   2   3       21.42       19.09      1.74 o 
   1   2   3      226.06      243.05      3.92 o 
   2   2   3      246.39      261.22      5.82 o 
   3   2   3      132.04      122.42      4.16 o 
   4   2   3       40.94       47.79      4.76 o 
   5   2   3        0.03       -0.07      2.33 o 
   6   2   3        0.67        3.05      3.78 o 
   7   2   3       73.60       64.39      7.88 o 
  -8   3   3        6.46        2.71      9.66 o 
  -7   3   3        3.83        7.52      3.83 o 
  -6   3   3        2.33       -2.06      3.03 o 
  -5   3   3       18.67       14.13      2.18 o 
  -4   3   3       15.20       16.93      2.35 o 
  -3   3   3      107.21      117.45      4.13 o 
  -2   3   3        0.11        1.73      0.88 o 
  -1   3   3      305.38      342.98      6.68 o 
   0   3   3        1.05        2.54      1.05 o 
   1   3   3      364.26      397.62      6.41 o 
   2   3   3       47.51       49.01      3.31 o 
   3   3   3        9.06        7.52      1.80 o 
   4   3   3        0.66        1.51      2.36 o 
   5   3   3       90.61       82.04      9.08 o 
   6   3   3       40.08       52.84     13.60 o 
  -7   4   3       17.67        8.65      4.29 o 
  -6   4   3        2.43        6.47      3.45 o 
  -5   4   3       12.03        9.34      2.74 o 
  -4   4   3       49.61       46.59      3.26 o 
  -3   4   3      319.60      338.58      7.54 o 
  -2   4   3       33.63       29.55      2.62 o 
  -1   4   3        5.90        3.19      1.39 o 
   0   4   3      262.67      288.04      5.79 o 
   1   4   3      165.70      193.48      5.36 o 
   2   4   3       33.45       31.45      3.35 o 
   3   4   3       40.63       45.79      4.73 o 
   4   4   3      142.48      141.21      6.28 o 
   5   4   3        0.04        4.40      3.28 o 
  -7   5   3        4.64        7.99      3.94 o 
  -6   5   3       35.00       28.94      6.51 o 
  -5   5   3        0.64       -0.04      3.79 o 
  -4   5   3     1592.08     1633.23     38.02 o 
  -3   5   3       11.72       12.26      2.90 o 
  -2   5   3       41.15       41.80      5.16 o 
  -1   5   3       89.80       90.99      4.56 o 
   0   5   3       20.42       18.62      3.16 o 
   1   5   3      118.14      119.67      5.45 o 
   2   5   3      251.66      278.15      7.30 o 
   3   5   3       35.32       33.00      4.10 o 
   4   5   3       37.73       29.51      7.17 o 
  -6   6   3       11.09        7.27      3.89 o 
  -5   6   3        1.39       -1.19      5.91 o 
  -4   6   3        2.36        3.16      2.24 o 
  -3   6   3       61.12       56.87      4.86 o 
  -2   6   3       47.44       47.75      3.63 o 
  -1   6   3       33.03       28.44      3.28 o 
   0   6   3       39.37       44.55      4.00 o 
   1   6   3        3.90        4.68      1.62 o 
   2   6   3        3.38        3.04      2.49 o 
   3   6   3       97.27      120.40     10.75 o 
  -5   7   3        7.16        9.85      3.30 o 
  -4   7   3        0.36        3.14      3.10 o 
  -3   7   3       12.63        5.22      2.54 o 
  -2   7   3        3.98        2.60      4.34 o 
  -1   7   3       93.06       98.31      9.15 o 
   0   7   3        1.01        6.21      3.73 o 
   1   7   3        0.08        1.91      2.41 o 
   0  -8   4        7.45        8.44      4.42 o 
   1  -8   4        2.16       -2.32      5.25 o 
   2  -8   4        0.19        1.89      3.68 o 
   3  -8   4        7.10        3.45      2.84 o 
  -2  -7   4       32.19       30.88      5.41 o 
  -1  -7   4        9.60       10.85     11.32 o 
   0  -7   4        6.46        4.76      4.05 o 
   1  -7   4       23.03       23.75      4.42 o 
   2  -7   4       12.59        9.23      2.75 o 
   3  -7   4       27.97       41.22      5.87 o 
   4  -7   4        6.35        5.53      3.30 o 
   5  -7   4        2.66        6.55      4.85 o 
  -4  -6   4       23.54       39.55     13.46 o 
  -3  -6   4       33.50       32.78      6.09 o 
  -2  -6   4        0.51        4.68      2.49 o 
  -1  -6   4      758.87      839.46     17.45 o 
   0  -6   4        0.01       -2.00      2.00 o 
   1  -6   4        0.62       -0.17      1.88 o 
   2  -6   4       65.21       61.29      4.75 o 
   3  -6   4       10.35        4.78      1.88 o 
   4  -6   4        4.91        6.76      2.04 o 
   5  -6   4        0.09        0.30      4.70 o 
   6  -6   4        8.57        7.42      4.13 o 
  -5  -5   4        0.14        5.12      4.33 o 
  -4  -5   4       11.31        8.63      3.81 o 
  -3  -5   4        0.18       -1.96      3.29 o 
  -2  -5   4        0.76        3.13      2.09 o 
  -1  -5   4     1158.97     1202.45     32.16 o 
   0  -5   4       48.07       46.56      3.33 o 
   1  -5   4       33.27       34.38      3.67 o 
   2  -5   4       12.76       11.95      3.14 o 
   3  -5   4        0.33        3.26      1.11 o 
   4  -5   4       55.78       58.50      4.50 o 
   5  -5   4       13.13       15.50      3.70 o 
   6  -5   4      159.42      174.08     12.47 o 
   7  -5   4       10.90       26.04      4.72 o 
  -6  -4   4        5.89        2.47      4.76 o 
  -5  -4   4       28.12       27.93     12.85 o 
  -4  -4   4        2.37        6.34      3.70 o 
  -3  -4   4       16.03       18.97      3.43 o 
  -2  -4   4        3.32        3.01      2.10 o 
  -1  -4   4        0.22        2.55      1.79 o 
   0  -4   4      222.64      233.96      6.43 o 
   1  -4   4       34.23       26.22      2.81 o 
   2  -4   4       56.02       48.63      3.35 o 
   3  -4   4       53.78       51.87      3.82 o 
   4  -4   4        4.62        1.10      1.73 o 
   5  -4   4       86.70       95.30      5.26 o 
   6  -4   4      686.99      773.22     22.13 o 
   7  -4   4       26.31       21.70      6.64 o 
  -6  -3   4       19.79       18.17      5.02 o 
  -5  -3   4        0.20        2.23      1.86 o 
  -4  -3   4        5.44        3.33      1.86 o 
  -3  -3   4      118.59      125.55      5.23 o 
  -2  -3   4      544.02      640.01     12.63 o 
  -1  -3   4      156.64      163.82      4.83 o 
   0  -3   4      686.91      655.14      9.36 o 
   1  -3   4        5.12        2.46      0.88 o 
   2  -3   4      127.56      132.98      4.05 o 
   3  -3   4      155.01      141.98      4.51 o 
   4  -3   4       26.24       25.20      2.86 o 
   5  -3   4       47.04       49.07      3.96 o 
   6  -3   4       55.30       53.46      4.90 o 
   7  -3   4       24.00       35.95      5.23 o 
  -7  -2   4       44.97       56.16      8.22 o 
  -6  -2   4      158.23      165.75     18.47 o 
  -5  -2   4       21.88       19.42      4.93 o 
  -4  -2   4      197.58      207.75      7.30 o 
  -3  -2   4       52.01       49.52      3.06 o 
  -2  -2   4      118.30      122.85      3.56 o 
  -1  -2   4      249.71      284.29      4.60 o 
   0  -2   4      104.56       90.46      2.63 o 
   1  -2   4      129.60      106.26      3.35 o 
   2  -2   4      139.27      143.13      3.10 o 
   3  -2   4       71.87       79.71      3.83 o 
   4  -2   4       84.72       91.03      5.45 o 
   5  -2   4       10.74       11.64      1.99 o 
   6  -2   4       35.34       42.86      6.30 o 
   7  -2   4        6.31       17.53      7.57 o 
  -7  -1   4        0.80        6.13      2.62 o 
  -6  -1   4      111.57      112.50      8.21 o 
  -5  -1   4       77.28       62.96      3.87 o 
  -4  -1   4       72.45       79.87      3.90 o 
  -3  -1   4       69.67       81.16      3.37 o 
  -2  -1   4      954.27      922.45      9.44 o 
  -1  -1   4      202.23      191.28      4.02 o 
   0  -1   4     1262.22     1225.41      9.77 o 
   1  -1   4      284.48      257.32      2.61 o 
   2  -1   4        0.42        1.13      1.08 o 
   3  -1   4      457.62      469.86      8.63 o 
   4  -1   4      287.91      281.57      6.38 o 
   5  -1   4      153.25      158.30      8.78 o 
   6  -1   4        8.07       10.64      3.02 o 
   7  -1   4       12.79       10.94      3.81 o 
  -8   0   4       70.90       59.93      7.02 o 
  -7   0   4        1.35        5.26      3.39 o 
  -6   0   4      122.81      120.21      8.18 o 
  -5   0   4      115.27      107.17      4.70 o 
  -4   0   4       18.92       22.17      2.48 o 
  -3   0   4     1018.14     1029.08     10.93 o 
  -2   0   4       33.53       34.47      1.90 o 
  -1   0   4       94.23       93.03      2.56 o 
   0   0   4      450.39      417.94      3.25 o 
   1   0   4    19533.76    21651.48     68.51 o 
   2   0   4     1387.08     1367.88     11.58 o 
   3   0   4      423.59      406.50      7.90 o 
   4   0   4      439.47      438.66     11.06 o 
   5   0   4        1.02        2.99      1.44 o 
   6   0   4       48.95       52.77      5.74 o 
   7   0   4       28.58       26.66      6.11 o 
  -8   1   4        1.28        0.71      3.77 o 
  -7   1   4      160.91      188.36     14.87 o 
  -6   1   4      100.74      111.54      7.71 o 
  -5   1   4       10.98        6.23      1.71 o 
  -4   1   4        3.66        2.87      1.72 o 
  -3   1   4      453.17      452.17      7.97 o 
  -2   1   4      642.19      584.10      6.93 o 
  -1   1   4      643.83      549.56      5.24 o 
   0   1   4      884.36      824.08      8.78 o 
   1   1   4      142.43      128.36      2.45 o 
   2   1   4      227.61      215.02      7.26 o 
   3   1   4      124.99      123.16      4.26 o 
   4   1   4       47.32       45.33      3.24 o 
   5   1   4        0.32       -0.63      1.99 o 
   6   1   4        4.45        6.44      3.28 o 
   7   1   4       10.27        9.93      4.18 o 
  -8   2   4        3.81        2.87      6.18 o 
  -7   2   4       35.87       26.58      9.21 o 
  -6   2   4       30.16       36.72      5.27 o 
  -5   2   4        7.95        5.28      2.41 o 
  -4   2   4      121.73      126.19      4.32 o 
  -3   2   4      525.97      569.28     10.22 o 
  -2   2   4      348.52      340.90      5.17 o 
  -1   2   4      150.51      139.60      2.81 o 
   0   2   4      182.16      170.11      2.38 o 
   1   2   4      165.06      175.82      3.17 o 
   2   2   4       37.16       38.97      2.25 o 
   3   2   4       95.90      104.16      4.02 o 
   4   2   4      101.50       90.47      4.50 o 
   5   2   4        4.53        4.28      2.92 o 
   6   2   4        0.00        2.77      2.05 o 
  -8   3   4        0.44        3.06      2.64 o 
  -7   3   4       79.36       67.04      7.38 o 
  -6   3   4       40.98       33.71      8.19 o 
  -5   3   4       44.92       47.22      4.07 o 
  -4   3   4       77.50       77.21      4.51 o 
  -3   3   4      101.38       98.39      3.89 o 
  -2   3   4        9.76       10.97      1.35 o 
  -1   3   4      118.70      116.01      3.25 o 
   0   3   4       99.41      105.47      3.00 o 
   1   3   4       48.01       41.48      2.79 o 
   2   3   4       14.88       15.87      2.89 o 
   3   3   4       65.41       77.24      3.93 o 
   4   3   4        1.46        0.86      3.58 o 
   5   3   4        5.02        0.49      6.33 o 
   6   3   4       39.90       52.41      7.73 o 
  -7   4   4        0.54        4.08      2.68 o 
  -6   4   4        2.81        5.93      2.09 o 
  -5   4   4      150.06      146.20      6.37 o 
  -4   4   4       21.16       14.80      2.14 o 
  -3   4   4      126.44      115.57      4.66 o 
  -2   4   4      438.31      423.68      8.18 o 
  -1   4   4       89.15      101.46      3.42 o 
   0   4   4       78.10       82.80      3.17 o 
   1   4   4        2.58        5.16      1.89 o 
   2   4   4       25.52       33.17      4.07 o 
   3   4   4       89.17       90.00      4.62 o 
   4   4   4       21.91       24.96      3.59 o 
   5   4   4        4.06        2.95      2.99 o 
  -7   5   4        7.24        8.94      4.21 o 
  -6   5   4       48.55       47.01      6.31 o 
  -5   5   4      369.66      391.19     16.33 o 
  -4   5   4      287.08      292.55     11.52 o 
  -3   5   4      164.87      165.13      6.18 o 
  -2   5   4       19.97       20.44      2.92 o 
  -1   5   4       42.76       49.97      4.65 o 
   0   5   4       84.49       94.08      4.37 o 
   1   5   4       18.03       22.51      4.08 o 
   2   5   4        5.48        2.43      3.24 o 
   3   5   4        6.67        4.40      3.01 o 
   4   5   4       20.54       21.79      7.24 o 
  -6   6   4        1.86       -3.15      3.19 o 
  -5   6   4        3.99        7.38      4.89 o 
  -4   6   4       84.14       90.33      9.35 o 
  -3   6   4      144.19      141.02      6.72 o 
  -2   6   4        3.50        3.56      3.41 o 
  -1   6   4      233.36      238.47     11.18 o 
   0   6   4        3.49        4.06      2.33 o 
   1   6   4        6.87        6.31      2.67 o 
   2   6   4       54.77       64.49      6.50 o 
   3   6   4        6.50        7.02      4.24 o 
  -5   7   4        0.06       10.35      3.88 o 
  -4   7   4       31.16       30.42      4.79 o 
  -3   7   4        0.36       -0.24      4.58 o 
  -2   7   4        4.62        6.29      3.66 o 
  -1   7   4       20.28       16.15      4.96 o 
   0   7   4       12.43       17.03      5.39 o 
   1   7   4       12.43       12.98      6.20 o 
   0  -8   5        0.38        0.84      3.16 o 
   1  -8   5        0.66       -1.93      4.45 o 
   2  -8   5       14.88       12.08      4.83 o 
   3  -8   5        0.51       -5.83      5.83 o 
  -2  -7   5       17.02       14.91      5.12 o 
  -1  -7   5       37.18       34.19      8.33 o 
   0  -7   5        7.34        9.47      5.17 o 
   1  -7   5        1.76        5.71      3.10 o 
   2  -7   5       36.84       35.56      5.19 o 
   3  -7   5        1.63        2.96      2.05 o 
   4  -7   5        4.05        8.06      3.69 o 
   5  -7   5        7.16        4.68      7.04 o 
  -4  -6   5        0.95        4.00      3.72 o 
  -3  -6   5        0.18        4.31      3.27 o 
  -2  -6   5        0.60        2.78      3.85 o 
  -1  -6   5        3.78        2.12      4.07 o 
   0  -6   5      179.28      177.77      7.46 o 
   1  -6   5      123.62      134.29      6.31 o 
   2  -6   5       12.64        9.74      2.06 o 
   3  -6   5      163.17      149.88      6.15 o 
   4  -6   5        1.38        4.18      2.87 o 
   5  -6   5        1.54       -1.05      5.82 o 
   6  -6   5        8.90        7.65      3.61 o 
  -5  -5   5        6.80        7.88      5.56 o 
  -4  -5   5       99.16       98.03      8.87 o 
  -3  -5   5        7.33        7.34      3.01 o 
  -2  -5   5       22.90       20.43      3.59 o 
  -1  -5   5       32.63       34.27      4.07 o 
   0  -5   5       78.48       64.91      5.48 o 
   1  -5   5       19.50       17.99      3.06 o 
   2  -5   5        2.62        2.94      3.77 o 
   3  -5   5        4.76        6.54      1.53 o 
   4  -5   5       80.18       87.11      4.73 o 
   5  -5   5        0.41        2.43      2.54 o 
   6  -5   5       17.40       10.36      4.49 o 
   7  -5   5       31.86       35.88      6.37 o 
  -6  -4   5        0.03       -4.12      4.12 o 
  -5  -4   5      114.56      121.62     10.19 o 
  -4  -4   5       27.42       17.83      6.05 o 
  -3  -4   5        0.01        3.77      1.61 o 
  -2  -4   5       39.76       34.89      3.67 o 
  -1  -4   5       40.34       38.83      3.17 o 
   0  -4   5       54.51       50.62      3.90 o 
   1  -4   5       38.16       27.75      2.49 o 
   2  -4   5       12.95       10.03      1.59 o 
   3  -4   5        4.80        6.28      1.29 o 
   4  -4   5        5.51        4.65      1.24 o 
   5  -4   5       16.96       18.92      2.69 o 
   6  -4   5      105.79       99.01      8.91 o 
   7  -4   5        1.22        0.62      8.84 o 
  -6  -3   5        3.62        1.51      4.05 o 
  -5  -3   5        8.57        4.85      2.57 o 
  -4  -3   5        9.51        6.82      2.24 o 
  -3  -3   5       47.94       49.15      4.10 o 
  -2  -3   5       24.37       25.48      2.70 o 
  -1  -3   5        0.29        0.97      1.45 o 
   0  -3   5      946.15      992.90     10.41 o 
   1  -3   5      548.98      555.87      7.83 o 
   2  -3   5     2020.54     2199.44     31.53 o 
   3  -3   5      158.20      160.46      5.95 o 
   4  -3   5        6.75        5.45      1.77 o 
   5  -3   5       46.09       56.75      4.10 o 
   6  -3   5       51.02       58.01      5.59 o 
   7  -3   5        0.52        7.80      3.29 o 
  -7  -2   5        0.47        5.32      4.96 o 
  -6  -2   5      165.37      168.27      9.51 o 
  -5  -2   5      173.78      168.31     12.65 o 
  -4  -2   5        2.53        6.85      1.90 o 
  -3  -2   5       75.85       71.81      3.57 o 
  -2  -2   5      354.01      358.20      9.44 o 
  -1  -2   5      190.97      189.82      3.84 o 
   0  -2   5        0.96       -0.71      1.27 o 
   1  -2   5      586.25      544.04      4.80 o 
   2  -2   5      221.86      216.95      3.48 o 
   3  -2   5        9.88       10.69      1.48 o 
   4  -2   5        0.50        2.17      1.27 o 
   5  -2   5       70.28       71.29      4.72 o 
   6  -2   5        0.03       -1.69      3.42 o 
   7  -2   5       18.12       24.57      5.51 o 
  -7  -1   5        2.86       -0.10     12.58 o 
  -6  -1   5      613.86      652.57     24.55 o 
  -5  -1   5       16.01       27.41      4.91 o 
  -4  -1   5      289.90      299.40      7.25 o 
  -3  -1   5      315.24      300.14      6.73 o 
  -2  -1   5      752.69      798.30      8.68 o 
  -1  -1   5      878.63      813.90      6.31 o 
   0  -1   5      256.10      210.99      4.49 o 
   1  -1   5      171.12      164.96      2.21 o 
   2  -1   5      663.57      629.62      6.67 o 
   3  -1   5      635.07      637.46     10.88 o 
   4  -1   5      106.89      107.17      3.94 o 
   5  -1   5       18.33       17.49      2.48 o 
   6  -1   5        5.53        2.33      3.38 o 
   7  -1   5       17.90       14.70      4.93 o 
  -7   0   5       43.41       41.68      7.48 o 
  -6   0   5        3.87        5.40      1.77 o 
  -5   0   5        3.58        1.77      2.92 o 
  -4   0   5      185.97      187.33      5.15 o 
  -3   0   5       78.05       77.13      3.16 o 
  -2   0   5      503.83      437.44      6.03 o 
  -1   0   5        8.32        5.23      1.10 o 
   0   0   5      258.50      266.11      3.43 o 
   1   0   5    15427.06    16656.14     43.96 o 
   2   0   5      283.99      257.27      4.27 o 
   3   0   5      406.73      423.41      8.22 o 
   4   0   5        0.95        2.39      1.99 o 
   5   0   5      351.04      357.26      8.83 o 
   6   0   5       51.20       58.49      6.21 o 
   7   0   5        8.31        5.11      3.64 o 
  -8   1   5       17.84       11.45      4.72 o 
  -7   1   5        1.97        1.24      3.14 o 
  -6   1   5       41.24       35.58      4.56 o 
  -5   1   5       89.01       85.02      4.25 o 
  -4   1   5      134.02      141.60      4.62 o 
  -3   1   5     1042.21     1090.00     16.97 o 
  -2   1   5       76.00       77.46      2.63 o 
  -1   1   5      768.57      721.39      5.46 o 
   0   1   5        7.38        7.67      2.08 o 
   1   1   5      227.58      207.40      2.84 o 
   2   1   5       13.01       14.33      1.64 o 
   3   1   5      339.56      364.99      6.71 o 
   4   1   5        6.17        5.93      1.69 o 
   5   1   5        0.00        2.63      1.16 o 
   6   1   5        7.31        6.92      2.72 o 
   7   1   5        8.54       11.15      6.11 o 
  -8   2   5        5.28        3.27      6.13 o 
  -7   2   5       15.61       20.52      4.97 o 
  -6   2   5       68.91       64.90      6.09 o 
  -5   2   5       14.70       14.51      2.08 o 
  -4   2   5        5.34        4.44      1.65 o 
  -3   2   5       22.45       25.30      2.26 o 
  -2   2   5        2.48        1.75      0.85 o 
  -1   2   5      669.20      672.15      6.56 o 
   0   2   5       15.21       12.73      0.76 o 
   1   2   5      499.81      536.29      8.81 o 
   2   2   5      704.10      767.51      9.88 o 
   3   2   5       42.73       48.81      3.26 o 
   4   2   5       28.89       29.74      3.86 o 
   5   2   5       13.27        9.85      3.28 o 
   6   2   5        0.00        6.12      3.84 o 
  -7   3   5       13.18        0.35     11.91 o 
  -6   3   5       24.65       13.35      5.94 o 
  -5   3   5        1.97        6.01      2.14 o 
  -4   3   5       73.51       71.47      3.86 o 
  -3   3   5       15.97       14.18      1.78 o 
  -2   3   5      133.78      131.55      4.92 o 
  -1   3   5      385.38      417.70      7.49 o 
   0   3   5      479.52      536.33      6.81 o 
   1   3   5       43.04       39.00      2.97 o 
   2   3   5       92.21      104.56      6.04 o 
   3   3   5       32.26       33.32      4.29 o 
   4   3   5      161.34      167.20      8.05 o 
   5   3   5       18.74        8.98      3.48 o 
   6   3   5        0.00       -1.78      3.16 o 
  -7   4   5       13.00       18.71      6.18 o 
  -6   4   5       11.00       16.22      7.09 o 
  -5   4   5        4.53        7.25      1.89 o 
  -4   4   5     1003.71     1049.84     25.15 o 
  -3   4   5       63.38       61.13      5.05 o 
  -2   4   5      104.64       99.98      4.01 o 
  -1   4   5        3.00        2.05      1.65 o 
   0   4   5        4.09        6.38      1.39 o 
   1   4   5      112.44      116.45      3.73 o 
   2   4   5        1.31        2.81      1.18 o 
   3   4   5        2.56        2.67      1.01 o 
   4   4   5        9.96        8.69      2.61 o 
   5   4   5       11.43       12.32      5.93 o 
  -7   5   5       16.20       13.29      5.00 o 
  -6   5   5        1.09        4.70      3.97 o 
  -5   5   5      105.21      104.85      6.67 o 
  -4   5   5      167.42      163.12      6.28 o 
  -3   5   5       19.37       18.68      2.63 o 
  -2   5   5      183.37      186.26      6.11 o 
  -1   5   5      110.67      111.14      4.56 o 
   0   5   5       16.01       20.49      2.35 o 
   1   5   5       29.75       29.54      2.94 o 
   2   5   5        0.88        2.19      1.53 o 
   3   5   5       27.00       30.15      4.52 o 
   4   5   5       14.66       10.08      4.17 o 
  -6   6   5       19.58       17.71      7.91 o 
  -5   6   5        5.52        7.70      3.49 o 
  -4   6   5        0.87        0.38      2.47 o 
  -3   6   5       75.82       69.81      7.91 o 
  -2   6   5       35.25       32.84      6.44 o 
  -1   6   5        1.91        4.21      1.37 o 
   0   6   5       14.46       17.01      2.60 o 
   1   6   5       15.04        7.92      2.40 o 
   2   6   5       12.09       10.85      4.40 o 
   3   6   5       88.53      101.37     20.48 o 
  -4   7   5       35.17       38.08      5.47 o 
  -3   7   5        4.84        7.21      5.29 o 
  -2   7   5        4.33        6.45      4.89 o 
  -1   7   5        0.50        5.78      4.74 o 
   0   7   5        4.09       -0.90      4.67 o 
   1   7   5       11.43        7.55      6.71 o 
   0  -8   6        1.00        5.95      3.58 o 
   1  -8   6        8.90        6.16      5.21 o 
   2  -8   6        0.07       -2.88      3.70 o 
   3  -8   6       10.03        1.87      6.67 o 
  -2  -7   6        1.63        6.01      4.45 o 
  -1  -7   6       35.86       23.65      4.57 o 
   0  -7   6       10.60       17.85      3.57 o 
   1  -7   6       11.25       13.13      5.01 o 
   2  -7   6       35.10       35.65      7.38 o 
   3  -7   6        7.14        6.54      5.07 o 
   4  -7   6       20.67        9.02      3.86 o 
   5  -7   6        0.12        5.91      4.89 o 
  -4  -6   6       15.84       10.54      5.69 o 
  -3  -6   6        3.53        2.40      5.91 o 
  -2  -6   6       23.32       19.48      3.92 o 
  -1  -6   6       84.05       89.78      6.99 o 
   0  -6   6        1.35        1.79      1.78 o 
   1  -6   6       84.39       94.50      8.32 o 
   2  -6   6        0.88        3.31      2.91 o 
   3  -6   6        0.23        0.71      1.87 o 
   4  -6   6       64.80       66.16      6.73 o 
   5  -6   6       19.47       20.17      7.28 o 
   6  -6   6        4.69        4.53      3.08 o 
  -5  -5   6        0.00        2.68      3.00 o 
  -4  -5   6       10.55        7.00      3.77 o 
  -3  -5   6       30.09       35.24      6.75 o 
  -2  -5   6       65.63       61.00      4.77 o 
  -1  -5   6      245.14      242.78      7.09 o 
   0  -5   6      573.27      592.12      9.80 o 
   1  -5   6        1.56        2.48      1.38 o 
   2  -5   6       18.57       21.29      3.72 o 
   3  -5   6        3.18        3.88      1.01 o 
   4  -5   6      130.82      138.02      6.53 o 
   5  -5   6       65.25       59.97      5.04 o 
   6  -5   6       93.60       87.47     13.01 o 
   7  -5   6        0.08        1.13      3.17 o 
  -6  -4   6        0.22        4.34      5.61 o 
  -5  -4   6        8.26       -1.19      9.28 o 
  -4  -4   6        8.00        9.99      3.75 o 
  -3  -4   6       11.90       12.93      3.53 o 
  -2  -4   6        0.17        1.52      1.24 o 
  -1  -4   6      100.18      105.00      4.34 o 
   0  -4   6       30.28       27.41      2.65 o 
   1  -4   6       57.69       64.19      3.35 o 
   2  -4   6       16.72       16.35      1.88 o 
   3  -4   6      325.12      330.56     10.21 o 
   4  -4   6      238.91      254.45      7.24 o 
   5  -4   6       42.92       45.82      4.09 o 
   6  -4   6       51.09       57.42      4.03 o 
   7  -4   6       72.28       88.47      8.95 o 
  -6  -3   6       86.12       68.62      7.14 o 
  -5  -3   6        4.11        6.98      5.87 o 
  -4  -3   6       58.95       65.10      6.42 o 
  -3  -3   6      227.54      256.39      7.65 o 
  -2  -3   6       76.73       86.79      3.67 o 
  -1  -3   6        0.29        3.52      0.94 o 
   0  -3   6        5.25        6.07      1.37 o 
   1  -3   6       83.38       84.12      3.35 o 
   2  -3   6        9.00        8.40      1.12 o 
   3  -3   6      267.83      283.24      5.67 o 
   4  -3   6       41.83       43.77      3.11 o 
   5  -3   6        0.02        2.65      1.21 o 
   6  -3   6      124.65      136.25      6.08 o 
   7  -3   6      206.47      227.97     20.47 o 
  -7  -2   6        1.53        5.34      3.54 o 
  -6  -2   6        0.37       -4.69      4.69 o 
  -5  -2   6      173.36      170.26     12.34 o 
  -4  -2   6      188.21      185.42      5.65 o 
  -3  -2   6       70.42       67.52      3.70 o 
  -2  -2   6      655.35      696.24     13.44 o 
  -1  -2   6     3643.28     3852.20     25.69 o 
   0  -2   6     1888.73     1864.81     20.33 o 
   1  -2   6      151.93      147.04      2.50 o 
   2  -2   6       18.45       21.32      1.44 o 
   3  -2   6        0.24        4.56      1.39 o 
   4  -2   6        0.01        2.63      1.23 o 
   5  -2   6        2.14        2.36      2.73 o 
   6  -2   6       27.10       25.89      3.96 o 
   7  -2   6       23.43       28.49      4.97 o 
  -7  -1   6       10.08       12.68      3.87 o 
  -6  -1   6       12.65       13.10      3.34 o 
  -5  -1   6      198.88      203.16      9.59 o 
  -4  -1   6       56.96       60.30      3.76 o 
  -3  -1   6        6.72        2.26      1.61 o 
  -2  -1   6      468.61      472.00      6.49 o 
  -1  -1   6       59.74       63.65      2.21 o 
   0  -1   6      175.18      161.30      2.24 o 
   1  -1   6       24.64       18.00      3.03 o 
   2  -1   6       55.25       58.14      2.14 o 
   3  -1   6        0.14        2.91      1.20 o 
   4  -1   6        3.93        3.78      1.22 o 
   5  -1   6      111.68      110.86      4.99 o 
   6  -1   6       26.61       27.73      6.18 o 
   7  -1   6       29.74       19.37      4.61 o 
  -7   0   6        9.76       14.75      5.49 o 
  -6   0   6       39.04       45.07      6.41 o 
  -5   0   6       64.74       62.33      4.73 o 
  -4   0   6       72.83       73.49      4.58 o 
  -3   0   6       92.61       87.67      3.51 o 
  -2   0   6       11.77        9.35      1.67 o 
  -1   0   6      534.49      516.49      4.71 o 
   0   0   6        4.01        1.33      0.73 o 
   1   0   6        4.78        3.13      0.89 o 
   2   0   6      472.58      468.23      5.94 o 
   3   0   6       55.37       51.17      2.94 o 
   4   0   6       23.35       19.86      3.51 o 
   5   0   6       22.27        9.92      2.08 o 
   6   0   6        0.08        5.61      1.54 o 
   7   0   6        0.33        8.06      6.49 o 
  -8   1   6        0.03        1.77      4.90 o 
  -7   1   6       17.70       19.05      3.42 o 
  -6   1   6        7.52        2.55      8.88 o 
  -5   1   6        8.43        7.17      2.03 o 
  -4   1   6      204.12      208.90      5.99 o 
  -3   1   6        4.04        9.00      1.23 o 
  -2   1   6     3175.17     3226.94     24.15 o 
  -1   1   6        2.66        0.62      0.63 o 
   0   1   6       89.59       73.34      1.67 o 
   1   1   6       35.06       30.26      1.82 o 
   2   1   6     1013.95      985.58     15.20 o 
   3   1   6      187.13      187.50      4.98 o 
   4   1   6       59.12       66.36      4.08 o 
   5   1   6        4.94        6.15      1.96 o 
   6   1   6        5.63        5.43      3.92 o 
   7   1   6       26.10       20.98      8.22 o 
  -8   2   6        1.45        2.86      4.02 o 
  -7   2   6       33.66       35.81      5.46 o 
  -6   2   6       27.73       29.57      4.81 o 
  -5   2   6      134.45      121.86      5.96 o 
  -4   2   6      454.62      474.11      9.40 o 
  -3   2   6      620.30      653.61      9.32 o 
  -2   2   6        5.32        7.16      1.19 o 
  -1   2   6      327.06      324.48      7.23 o 
   0   2   6      926.60      948.59     39.21 o 
   1   2   6      324.94      370.88      6.50 o 
   2   2   6        1.75        0.87      1.08 o 
   3   2   6       14.10       13.69      2.09 o 
   4   2   6        2.14        2.28      2.18 o 
   5   2   6       93.56      101.07      5.65 o 
   6   2   6        9.19        2.81      3.63 o 
  -7   3   6       11.60       10.32      4.36 o 
  -6   3   6       12.13       12.18      3.12 o 
  -5   3   6        4.71        4.95      1.69 o 
  -4   3   6       77.57       74.70      3.74 o 
  -3   3   6       11.27        8.49      1.64 o 
  -2   3   6       25.35       23.44      1.85 o 
  -1   3   6      392.62      404.03      7.44 o 
   0   3   6        1.07        1.56      1.10 o 
   1   3   6       11.90        7.06      1.31 o 
   2   3   6      106.43      114.07      4.83 o 
   3   3   6       21.56       24.76      3.32 o 
   4   3   6       83.59       81.03      7.04 o 
   5   3   6       40.77       38.14      5.46 o 
   6   3   6        0.04       -0.31      3.13 o 
  -7   4   6       20.35       18.50      4.38 o 
  -6   4   6        2.20        4.44      2.24 o 
  -5   4   6        2.00       10.01      2.76 o 
  -4   4   6      102.21      110.18      6.52 o 
  -3   4   6     1155.13     1181.30     21.04 o 
  -2   4   6        0.00        1.88      1.53 o 
  -1   4   6       41.34       41.08      3.05 o 
   0   4   6      123.87      131.06      3.59 o 
   1   4   6       96.44      100.57      4.19 o 
   2   4   6        4.13        3.17      1.46 o 
   3   4   6        0.11        1.63      1.90 o 
   4   4   6        0.12        1.66      4.54 o 
   5   4   6        0.60        5.00      3.45 o 
  -7   5   6       60.02       56.39      7.37 o 
  -6   5   6        6.35        7.22      4.70 o 
  -5   5   6        0.32        4.61      3.90 o 
  -4   5   6       90.98       93.40      6.84 o 
  -3   5   6       86.12       75.98      6.06 o 
  -2   5   6        0.73        0.34      2.84 o 
  -1   5   6        1.77        5.35      1.59 o 
   0   5   6       14.42       15.05      1.86 o 
   1   5   6        6.63        3.40      2.34 o 
   2   5   6        0.35        3.55      1.45 o 
   3   5   6        6.85        4.13      5.65 o 
   4   5   6       75.37       78.04      8.41 o 
  -6   6   6        0.35        7.98      3.40 o 
  -5   6   6       15.13       11.65      4.87 o 
  -4   6   6        0.25        2.51      2.77 o 
  -3   6   6      130.70      114.19      7.28 o 
  -2   6   6       82.14       81.72      4.86 o 
  -1   6   6        1.45       -1.01      3.80 o 
   0   6   6       22.98       25.54      4.38 o 
   1   6   6       11.56       13.21      4.59 o 
   2   6   6        0.12        4.22      3.49 o 
  -4   7   6       40.14       43.92     10.25 o 
  -3   7   6        5.75       11.78      6.93 o 
  -2   7   6        0.34        6.59     11.05 o 
  -1   7   6      117.81      114.28     15.43 o 
   0   7   6        2.20        1.02      3.10 o 
   0  -8   7        0.00        3.89      3.27 o 
   1  -8   7        1.17        2.21      3.13 o 
   2  -8   7       25.52       26.44      8.75 o 
   3  -8   7        0.36       -2.12      3.12 o 
  -2  -7   7       11.00       15.43      6.51 o 
  -1  -7   7       46.56       48.44      7.00 o 
   0  -7   7        1.56        2.34      2.31 o 
   1  -7   7        3.16        4.34      2.95 o 
   2  -7   7       18.07       11.77      5.41 o 
   3  -7   7       55.76       52.22     15.63 o 
   4  -7   7       18.60       23.83      4.98 o 
   5  -7   7       71.11       66.19      7.00 o 
  -4  -6   7        0.13        4.20      2.90 o 
  -3  -6   7        9.50        7.00      3.12 o 
  -2  -6   7       30.54       32.28      5.15 o 
  -1  -6   7      100.70      107.37      8.21 o 
   0  -6   7        4.46        1.62      2.92 o 
   1  -6   7        3.54        3.80      2.71 o 
   2  -6   7       32.80       33.36      3.33 o 
   3  -6   7      136.21      128.73      6.30 o 
   4  -6   7        0.01        3.45      2.06 o 
   5  -6   7        0.00        3.62      3.41 o 
   6  -6   7       17.30       19.39      5.34 o 
  -5  -5   7       38.54       31.82     12.25 o 
  -4  -5   7       22.57       25.26      5.29 o 
  -3  -5   7        0.83        5.40      2.44 o 
  -2  -5   7      149.50      137.86      6.46 o 
  -1  -5   7      181.48      180.10      6.48 o 
   0  -5   7      513.83      493.02     11.37 o 
   1  -5   7        9.72        8.99      2.03 o 
   2  -5   7       52.28       54.84      3.31 o 
   3  -5   7        5.07        8.56      2.48 o 
   4  -5   7        4.47        4.71      1.91 o 
   5  -5   7        3.74       11.21      6.25 o 
   6  -5   7       59.07       55.44      5.44 o 
   7  -5   7       14.38        8.71      4.54 o 
  -6  -4   7        4.39        5.54     10.15 o 
  -5  -4   7        0.00       -2.32      3.66 o 
  -4  -4   7        1.98        6.78      3.52 o 
  -3  -4   7       37.24       39.21      5.96 o 
  -2  -4   7        7.53        7.67      1.73 o 
  -1  -4   7       29.22       41.28      3.50 o 
   0  -4   7       85.80       90.07      3.68 o 
   1  -4   7       30.65       29.02      2.72 o 
   2  -4   7      234.29      265.55      6.15 o 
   3  -4   7      352.95      366.30      7.77 o 
   4  -4   7       35.67       39.70      5.09 o 
   5  -4   7        0.53        2.53      1.87 o 
   6  -4   7       17.80       17.99      4.20 o 
   7  -4   7        0.82        7.75      4.39 o 
  -6  -3   7       21.71       11.59      7.73 o 
  -5  -3   7       53.57       43.69      6.00 o 
  -4  -3   7        6.34        3.69      4.96 o 
  -3  -3   7       27.13       24.01      3.78 o 
  -2  -3   7      126.16      124.97      5.98 o 
  -1  -3   7      180.55      187.73      4.57 o 
   0  -3   7        2.14        1.35      1.03 o 
   1  -3   7       67.57       60.55      2.41 o 
   2  -3   7       15.89       19.60      1.61 o 
   3  -3   7       11.43       10.89      1.90 o 
   4  -3   7      136.47      136.12      4.90 o 
   5  -3   7        2.96        3.88      1.77 o 
   6  -3   7       10.19        5.43      2.47 o 
   7  -3   7      140.68      154.19     12.80 o 
  -7  -2   7        5.18       15.58      4.88 o 
  -6  -2   7      121.25      124.22      8.67 o 
  -5  -2   7        4.07        6.44      2.43 o 
  -4  -2   7        0.24        2.42      2.81 o 
  -3  -2   7      311.67      317.36      6.92 o 
  -2  -2   7      526.10      630.21     11.18 o 
  -1  -2   7       27.39       36.47      3.29 o 
   0  -2   7       40.49       38.02      1.79 o 
   1  -2   7       63.90       70.75      2.36 o 
   2  -2   7       41.63       35.98      1.68 o 
   3  -2   7     1189.81     1307.47     20.15 o 
   4  -2   7       14.66       15.14      2.36 o 
   5  -2   7        9.68        8.05      2.04 o 
   6  -2   7       23.70       23.23      4.48 o 
   7  -2   7       15.25       18.06      5.43 o 
  -7  -1   7        4.20        5.66      3.44 o 
  -6  -1   7       12.76       25.34      4.82 o 
  -5  -1   7     1132.31     1219.21     30.31 o 
  -4  -1   7      129.29      145.32      7.25 o 
  -3  -1   7        7.22        6.72      1.50 o 
  -2  -1   7        9.04       12.32      1.40 o 
  -1  -1   7        5.17        3.91      1.06 o 
   0  -1   7     1421.44     1423.67      6.57 o 
   1  -1   7      351.73      359.20      7.54 o 
   2  -1   7      257.55      273.92      5.27 o 
   3  -1   7      116.26      110.19      4.50 o 
   4  -1   7        6.18        4.86      1.23 o 
   5  -1   7       41.29       41.17      3.28 o 
   6  -1   7       25.96       21.64      6.70 o 
   7  -1   7       28.80       22.93      5.65 o 
  -7   0   7       22.60       19.59      5.32 o 
  -6   0   7       33.54       35.84      5.80 o 
  -5   0   7      575.03      574.17     26.33 o 
  -4   0   7        9.77       10.89      2.12 o 
  -3   0   7        6.35       12.45      1.67 o 
  -2   0   7        0.51        0.74      1.18 o 
  -1   0   7      403.32      443.41      5.25 o 
   0   0   7        1.94        2.29      0.55 o 
   1   0   7       18.79       19.50      1.39 o 
   2   0   7     1133.68     1153.48     17.16 o 
   3   0   7        0.04        1.30      0.96 o 
   4   0   7        6.18       10.93      2.31 o 
   5   0   7      112.46      112.57      4.86 o 
   6   0   7       29.93       41.46      5.60 o 
   7   0   7       10.36       12.24      5.80 o 
  -7   1   7        0.25       -1.82      4.45 o 
  -6   1   7        1.08        4.98      3.43 o 
  -5   1   7       86.04       89.81      5.13 o 
  -4   1   7      185.23      194.38      7.73 o 
  -3   1   7        9.59       10.71      1.70 o 
  -2   1   7     1980.05     2127.83     19.87 o 
  -1   1   7      600.71      566.32      5.81 o 
   0   1   7      230.19      205.40      4.27 o 
   1   1   7       61.36       62.73      2.69 o 
   2   1   7     5058.20     5313.81     88.04 o 
   3   1   7       77.39       85.10      3.61 o 
   4   1   7       48.93       55.24      3.38 o 
   5   1   7       14.92       14.97      3.22 o 
   6   1   7       76.69       84.33      7.80 o 
  -7   2   7        8.72        5.25      2.79 o 
  -6   2   7      287.73      262.30     13.19 o 
  -5   2   7        8.84        8.27      2.63 o 
  -4   2   7        1.12        4.52      1.42 o 
  -3   2   7       11.60       13.37      1.37 o 
  -2   2   7        4.06        4.46      1.09 o 
  -1   2   7      226.28      215.63      4.98 o 
   0   2   7        6.00        7.94      2.75 o 
   1   2   7       41.46       38.47      1.69 o 
   2   2   7       10.39       14.62      2.82 o 
   3   2   7       17.13       14.67      2.65 o 
   4   2   7        4.02        3.14      2.18 o 
   5   2   7        0.40        2.26      1.60 o 
   6   2   7       10.09        4.94      4.16 o 
  -7   3   7       32.94       20.85      5.32 o 
  -6   3   7      128.93      122.41      8.07 o 
  -5   3   7      113.18      112.93      7.12 o 
  -4   3   7        7.13        8.05      1.72 o 
  -3   3   7       12.08       12.15      1.73 o 
  -2   3   7       20.54       27.17      2.27 o 
  -1   3   7       10.19       11.11      1.15 o 
   0   3   7      137.74      153.47      6.80 o 
   1   3   7      137.89      148.11      5.81 o 
   2   3   7       21.64       20.88      3.24 o 
   3   3   7       14.83       10.94      2.89 o 
   4   3   7       18.98       15.69      2.62 o 
   5   3   7        0.62       -1.25      2.85 o 
  -7   4   7        0.14        0.67      8.35 o 
  -6   4   7        9.93       11.59      1.81 o 
  -5   4   7        3.03        8.74      2.51 o 
  -4   4   7       32.92       41.38      3.33 o 
  -3   4   7        2.97        4.11      1.24 o 
  -2   4   7        0.17        1.36      0.72 o 
  -1   4   7       42.23       41.09      2.72 o 
   0   4   7      112.52      115.42      2.76 o 
   1   4   7      187.43      213.21      5.09 o 
   2   4   7      104.33      109.23      5.11 o 
   3   4   7        0.32        4.31      2.91 o 
   4   4   7        0.15        6.13      3.56 o 
   5   4   7        0.58       -2.90      2.90 o 
  -6   5   7       21.07       21.70      5.43 o 
  -5   5   7        8.02        6.84      2.12 o 
  -4   5   7       41.20       35.03      4.13 o 
  -3   5   7      344.73      350.04      7.65 o 
  -2   5   7        9.81        9.01      3.08 o 
  -1   5   7       49.09       50.16      2.79 o 
   0   5   7        0.64        1.61      1.78 o 
   1   5   7       18.44       13.14      2.25 o 
   2   5   7       10.69       10.24      2.32 o 
   3   5   7        6.82        7.02      3.10 o 
  -5   6   7       17.49       13.35      5.36 o 
  -4   6   7        3.44        3.55      2.10 o 
  -3   6   7        7.69        9.64      2.57 o 
  -2   6   7      124.93      130.09     11.66 o 
  -1   6   7        0.00        0.59      2.21 o 
   0   6   7       21.64       25.25      3.96 o 
   1   6   7       33.35       35.70      7.71 o 
   2   6   7        6.16       12.87      9.74 o 
  -4   7   7        3.43        3.16      1.95 o 
  -3   7   7        0.00        6.04      3.22 o 
  -2   7   7        0.13        2.33      3.76 o 
  -1   7   7        0.13        9.70      9.48 o 
   0   7   7       90.63      114.59     13.50 o 
   1  -8   8       24.51       21.91     10.98 o 
   2  -8   8        6.09        7.96      8.40 o 
  -2  -7   8        0.86        3.77      6.49 o 
  -1  -7   8        4.89        6.80      2.91 o 
   0  -7   8        3.84        6.76      3.92 o 
   1  -7   8       37.63       37.08      5.54 o 
   2  -7   8        0.23        1.06      2.29 o 
   3  -7   8        1.69        1.87      2.14 o 
   4  -7   8       59.58       51.05      6.52 o 
   5  -7   8        0.49        5.16      4.08 o 
  -4  -6   8       82.91       84.76      8.94 o 
  -3  -6   8       43.51       46.74      6.42 o 
  -2  -6   8        4.07        3.38      6.20 o 
  -1  -6   8        0.13        5.25      3.12 o 
   0  -6   8     1105.61     1112.20     18.37 o 
   1  -6   8       89.73       86.59      5.91 o 
   2  -6   8        7.46        7.81      1.85 o 
   3  -6   8       34.24       33.41      4.12 o 
   4  -6   8        3.33        3.66      1.76 o 
   5  -6   8        0.00        2.84      2.35 o 
   6  -6   8       20.87       27.44      6.08 o 
  -5  -5   8       18.74       17.71      5.32 o 
  -4  -5   8        3.78       10.35      4.25 o 
  -3  -5   8        3.26        2.61      2.43 o 
  -2  -5   8        3.05        4.89      2.05 o 
  -1  -5   8      204.85      199.62      7.27 o 
   0  -5   8      294.42      288.68      7.97 o 
   1  -5   8      147.92      156.89      5.41 o 
   2  -5   8       41.03       45.75      4.74 o 
   3  -5   8       38.06       42.04      4.50 o 
   4  -5   8       24.00       21.38      3.93 o 
   5  -5   8       38.02       38.26      4.48 o 
   6  -5   8       15.93       18.64      4.12 o 
  -5  -4   8        1.30        2.45      3.81 o 
  -4  -4   8      103.93      101.83      7.95 o 
  -3  -4   8       11.59        4.33      2.23 o 
  -2  -4   8       61.74       54.55      4.49 o 
  -1  -4   8        0.23        1.31      1.43 o 
   0  -4   8       52.85       47.48      2.98 o 
   1  -4   8      219.10      214.07      5.32 o 
   2  -4   8        0.33        1.02      0.90 o 
   3  -4   8       38.37       38.00      2.73 o 
   4  -4   8       10.79       11.63      2.17 o 
   5  -4   8        0.33       -0.15      1.08 o 
   6  -4   8       65.23       72.94      7.76 o 
   7  -4   8       72.44       81.24      7.88 o 
  -6  -3   8       41.78       34.07      6.17 o 
  -5  -3   8       43.29       41.49      9.70 o 
  -4  -3   8       13.50        9.81      4.34 o 
  -3  -3   8        0.06        2.56      1.38 o 
  -2  -3   8       49.85       51.88      4.14 o 
  -1  -3   8      157.07      187.20      4.73 o 
   0  -3   8      126.42      141.71      4.08 o 
   1  -3   8      361.82      356.91      5.38 o 
   2  -3   8       36.66       39.28      3.36 o 
   3  -3   8       20.60       21.65      3.03 o 
   4  -3   8        0.59       -0.56      2.24 o 
   5  -3   8      151.24      160.77      6.19 o 
   6  -3   8       33.75       36.34      3.91 o 
   7  -3   8        1.02        0.88      2.53 o 
  -7  -2   8        0.11       -1.54      4.07 o 
  -6  -2   8      100.33      100.51      9.85 o 
  -5  -2   8       64.53       64.30      5.87 o 
  -4  -2   8        7.94        5.34      2.09 o 
  -3  -2   8       23.91       23.83      2.64 o 
  -2  -2   8      109.58      129.92      4.56 o 
  -1  -2   8      243.76      255.06      7.65 o 
   0  -2   8      511.40      512.44      5.66 o 
   1  -2   8       19.56       24.05      3.68 o 
   2  -2   8      440.40      450.17      7.46 o 
   3  -2   8        6.84        3.55      5.40 o 
   4  -2   8       29.25       30.98      2.64 o 
   5  -2   8        2.49        1.78      1.61 o 
   6  -2   8        2.09        0.92      2.21 o 
   7  -2   8        2.40        5.06      3.51 o 
  -7  -1   8       10.78       11.85      5.87 o 
  -6  -1   8       14.85        8.76      3.35 o 
  -5  -1   8        7.77       14.35      5.43 o 
  -4  -1   8      397.48      391.33      8.98 o 
  -3  -1   8      338.88      320.88      6.96 o 
  -2  -1   8       64.78       59.49      2.75 o 
  -1  -1   8     1112.24     1175.81     11.90 o 
   0  -1   8        0.59        2.64      0.56 o 
   1  -1   8        0.18       -0.03      0.92 o 
   2  -1   8       62.89       57.81      1.96 o 
   3  -1   8      474.52      482.48      7.49 o 
   4  -1   8      129.17      130.10      4.29 o 
   5  -1   8       94.39       95.10      4.46 o 
   6  -1   8        4.89        3.92      1.98 o 
   7  -1   8        5.22       10.99      4.95 o 
  -7   0   8       19.06       14.14      8.84 o 
  -6   0   8       71.41       71.33      8.03 o 
  -5   0   8       81.17       81.98      8.80 o 
  -4   0   8      252.42      236.40      6.37 o 
  -3   0   8       56.18       53.64      2.91 o 
  -2   0   8      467.29      459.18     10.87 o 
  -1   0   8      280.29      284.78      4.23 o 
   0   0   8       64.12       69.03      2.00 o 
   1   0   8       26.74       27.74      1.75 o 
   2   0   8        0.42        0.14      1.42 o 
   3   0   8      343.77      337.34      6.49 o 
   4   0   8      115.18      103.81      4.64 o 
   5   0   8      155.34      155.02      5.28 o 
   6   0   8        7.64        9.58      4.96 o 
   7   0   8       18.24       22.38      5.04 o 
  -7   1   8        0.03       -2.61      3.42 o 
  -6   1   8       47.70       47.44      6.95 o 
  -5   1   8      153.36      145.37      6.76 o 
  -4   1   8       43.76       35.90      3.18 o 
  -3   1   8       79.94       92.17      3.58 o 
  -2   1   8      520.52      545.49      9.43 o 
  -1   1   8        0.06        1.07      0.58 o 
   0   1   8        0.68        0.17      0.64 o 
   1   1   8      140.57      143.66      3.30 o 
   2   1   8      937.00      951.78     11.78 o 
   3   1   8        7.95        9.91      2.00 o 
   4   1   8        1.99        1.56      1.38 o 
   5   1   8        2.78        4.11      2.65 o 
   6   1   8       23.69       23.11      3.89 o 
  -7   2   8        1.20        2.73      8.82 o 
  -6   2   8        1.78        2.23      1.63 o 
  -5   2   8        5.55       16.05      3.06 o 
  -4   2   8        0.83        2.76      1.80 o 
  -3   2   8      257.87      265.84      5.74 o 
  -2   2   8      372.68      403.27      6.18 o 
  -1   2   8      667.40      677.15     13.62 o 
   0   2   8        0.81        2.96      1.40 o 
   1   2   8      209.07      211.61      7.39 o 
   2   2   8       31.36       33.44      2.48 o 
   3   2   8       85.82       81.17      4.61 o 
   4   2   8       52.65       47.95      3.55 o 
   5   2   8       14.60       13.11      3.05 o 
   6   2   8       24.04       21.16      4.40 o 
  -7   3   8       16.64       10.49      3.45 o 
  -6   3   8       71.86       75.93      7.82 o 
  -5   3   8        7.42        2.63      1.87 o 
  -4   3   8       24.85       20.92      2.69 o 
  -3   3   8       46.43       41.42      2.68 o 
  -2   3   8       15.00       13.86      1.87 o 
  -1   3   8        0.04        1.59      1.79 o 
   0   3   8        0.56       -2.50      3.28 o 
   1   3   8       22.08       27.91      3.34 o 
   2   3   8       73.88       79.77      3.52 o 
   3   3   8        2.05        3.79      1.38 o 
   4   3   8       33.84       37.25      4.28 o 
   5   3   8        4.16        0.45      4.78 o 
  -7   4   8        5.18        5.12      7.93 o 
  -6   4   8        0.92        6.29      3.48 o 
  -5   4   8        1.05        3.37      2.02 o 
  -4   4   8        0.31        2.74      1.79 o 
  -3   4   8        1.23        3.45      1.45 o 
  -2   4   8       77.58       79.99      3.32 o 
  -1   4   8       82.56       86.00      3.30 o 
   0   4   8       51.15       46.50     16.40 o 
   1   4   8       63.98       65.01      8.83 o 
   2   4   8       20.28       18.24      2.67 o 
   3   4   8        2.43        4.75      1.86 o 
   4   4   8        0.95        0.44      2.82 o 
  -6   5   8        9.22        9.67      8.37 o 
  -5   5   8        0.21        1.11      3.89 o 
  -4   5   8      192.85      211.51      6.67 o 
  -3   5   8     1211.72     1259.79     40.93 o 
  -2   5   8       66.97       61.31      2.99 o 
  -1   5   8        5.13        3.75      0.97 o 
   0   5   8      169.73      158.31      4.60 o 
   1   5   8       13.06        9.65      1.46 o 
   2   5   8       23.98       26.04      3.79 o 
   3   5   8       21.18       10.28      5.54 o 
  -5   6   8       19.79       17.68      8.11 o 
  -4   6   8        0.71        5.97      2.95 o 
  -3   6   8       66.40       68.56      6.25 o 
  -2   6   8       41.26       37.15      4.71 o 
  -1   6   8        0.15        5.79      4.09 o 
   0   6   8       23.09       19.80      8.10 o 
   1   6   8       40.88       39.86     11.71 o 
   2   6   8       16.10       26.18      7.88 o 
  -3   7   8        0.00       -0.47      5.47 o 
  -2   7   8       11.65        8.86      5.54 o 
  -1   7   8        0.39        0.18      5.58 o 
   1  -8   9       28.01       25.57      4.52 o 
   2  -8   9        3.04        6.45      3.94 o 
  -2  -7   9       68.80       82.50      7.68 o 
  -1  -7   9       30.40       28.18      5.26 o 
   0  -7   9       11.79       18.83      5.21 o 
   1  -7   9        0.01        0.49      4.23 o 
   2  -7   9       52.61       44.19      4.77 o 
   3  -7   9       14.72       17.08      4.14 o 
   4  -7   9        5.06        7.21      2.78 o 
   5  -7   9        4.46        1.20      2.42 o 
  -3  -6   9        1.48        4.54      5.09 o 
  -2  -6   9        8.11        4.84      3.86 o 
  -1  -6   9       10.80       16.04      3.24 o 
   0  -6   9      108.13      110.20      7.79 o 
   1  -6   9       80.89       69.84      4.84 o 
   2  -6   9       89.99       92.63      5.10 o 
   3  -6   9       49.06       58.99      5.08 o 
   4  -6   9       37.65       38.43      3.67 o 
   5  -6   9        5.90        5.17      3.13 o 
   6  -6   9        0.20        0.59      4.12 o 
  -5  -5   9       18.83       19.80      6.02 o 
  -4  -5   9        0.57        3.33      3.45 o 
  -3  -5   9      105.78      105.45      7.63 o 
  -2  -5   9       58.43       57.65      6.71 o 
  -1  -5   9        0.49       -0.25      2.32 o 
   0  -5   9      589.91      601.98     19.59 o 
   1  -5   9       24.66       16.67      5.60 o 
   2  -5   9        0.31        0.86      2.74 o 
   3  -5   9        1.44        3.01      2.45 o 
   4  -5   9       33.76       32.59      3.28 o 
   5  -5   9        3.07        3.56      2.30 o 
   6  -5   9        4.11        7.06      3.51 o 
  -5  -4   9        0.06        6.24      4.04 o 
  -4  -4   9      310.76      311.14     12.31 o 
  -3  -4   9       13.77       10.33      2.25 o 
  -2  -4   9        1.53        0.98      2.16 o 
  -1  -4   9        5.24        6.54      1.88 o 
   0  -4   9        0.05        1.43      1.18 o 
   1  -4   9      180.60      182.86      7.57 o 
   2  -4   9       35.39       40.69      2.42 o 
   3  -4   9        1.28        0.51      2.67 o 
   4  -4   9        0.28        3.19      1.47 o 
   5  -4   9        2.31        3.06      1.56 o 
   6  -4   9       15.02       13.55      3.85 o 
   7  -4   9      271.18      293.03     12.14 o 
  -6  -3   9        2.10        7.25      3.89 o 
  -5  -3   9        2.75        1.64      4.05 o 
  -4  -3   9        1.93        0.70      3.58 o 
  -3  -3   9       24.17       20.34      3.01 o 
  -2  -3   9       79.55       94.52      4.24 o 
  -1  -3   9      130.50      150.81      7.71 o 
   0  -3   9        9.83       10.81      1.50 o 
   1  -3   9        0.03        1.25      1.13 o 
   2  -3   9       35.09       33.63      2.55 o 
   3  -3   9      422.53      475.22      8.41 o 
   4  -3   9        0.67        2.03      0.89 o 
   5  -3   9        8.87        7.22      2.38 o 
   6  -3   9       22.98       26.44      7.66 o 
   7  -3   9       14.19       15.11      4.52 o 
  -7  -2   9        0.20       -1.07      5.34 o 
  -6  -2   9        4.80        1.51      7.71 o 
  -5  -2   9      196.12      189.16      8.90 o 
  -4  -2   9       47.28       43.21      4.07 o 
  -3  -2   9       69.71       65.21      4.18 o 
  -2  -2   9      214.91      237.66      5.54 o 
  -1  -2   9       33.81       36.26      2.97 o 
   0  -2   9      108.23      100.94      2.64 o 
   1  -2   9      136.79      135.44      6.09 o 
   2  -2   9      209.71      187.60      7.07 o 
   3  -2   9        5.92        6.23      1.57 o 
   4  -2   9       74.83       79.35      3.58 o 
   5  -2   9       78.16       89.49      4.69 o 
   6  -2   9        4.01        1.74      4.07 o 
   7  -2   9        7.66        5.36      3.83 o 
  -7  -1   9        2.28        3.39      2.46 o 
  -6  -1   9       51.42       63.61     13.51 o 
  -5  -1   9      556.91      568.12     17.63 o 
  -4  -1   9       59.83       52.00      4.21 o 
  -3  -1   9       29.22       29.55      2.61 o 
  -2  -1   9      146.30      139.44      5.54 o 
  -1  -1   9       26.83       41.13      2.30 o 
   0  -1   9      207.13      218.28      4.20 o 
   1  -1   9      131.92      156.31      3.77 o 
   2  -1   9       94.04      102.11      2.83 o 
   3  -1   9       61.86       63.96      3.02 o 
   4  -1   9        3.39        4.10      1.39 o 
   5  -1   9        6.91        5.38      1.68 o 
   6  -1   9       40.36       34.23      4.39 o 
   7  -1   9        2.18        5.91      3.07 o 
  -7   0   9       27.88       25.19      5.43 o 
  -6   0   9       66.23       74.81     13.57 o 
  -5   0   9      168.78      173.02      8.76 o 
  -4   0   9      107.24      105.90      4.47 o 
  -3   0   9      585.00      641.41      9.74 o 
  -2   0   9       13.02       13.47      1.35 o 
  -1   0   9      177.61      197.30      4.85 o 
   0   0   9       51.15       49.94      2.02 o 
   1   0   9      140.08      142.85      3.37 o 
   2   0   9     2589.42     2684.12     24.87 o 
   3   0   9       45.49       44.32      2.82 o 
   4   0   9        6.05        5.90      1.73 o 
   5   0   9        1.74        4.94      1.92 o 
   6   0   9       13.61       10.69      3.74 o 
  -7   1   9        9.90        5.29      3.85 o 
  -6   1   9        3.24        4.15      2.81 o 
  -5   1   9       28.44       25.08      3.58 o 
  -4   1   9        1.01        3.81      2.17 o 
  -3   1   9       34.08       38.75      2.91 o 
  -2   1   9      145.97      152.48      3.95 o 
  -1   1   9      450.17      459.12      7.73 o 
   0   1   9      390.09      404.39      6.67 o 
   1   1   9      146.25      147.13      3.12 o 
   2   1   9      173.59      171.11      4.72 o 
   3   1   9       62.83       65.84      3.31 o 
   4   1   9       55.98       54.72      3.22 o 
   5   1   9        1.67        4.60      1.94 o 
   6   1   9        3.00        2.79      2.81 o 
  -7   2   9       41.36       28.48      4.94 o 
  -6   2   9       22.53       14.09      3.19 o 
  -5   2   9      112.92      103.57      5.81 o 
  -4   2   9       72.58       70.85      3.71 o 
  -3   2   9      100.79      116.79      4.24 o 
  -2   2   9       50.78       49.99      3.08 o 
  -1   2   9      484.78      474.95      6.93 o 
   0   2   9        8.73        8.51      2.49 o 
   1   2   9       56.54       55.11      4.41 o 
   2   2   9       58.93       59.47      2.64 o 
   3   2   9      317.94      307.85      7.25 o 
   4   2   9        0.03        3.49      3.23 o 
   5   2   9        1.30        2.91      3.03 o 
   6   2   9       19.14       15.22      4.10 o 
  -7   3   9       17.82       23.95      7.57 o 
  -6   3   9       23.42       15.00      3.63 o 
  -5   3   9       88.24       63.09      4.43 o 
  -4   3   9       12.86       13.41      2.33 o 
  -3   3   9       11.17        8.66      1.93 o 
  -2   3   9      173.07      192.93      5.78 o 
  -1   3   9        0.00        0.17      6.09 o 
   0   3   9       11.32       18.19      3.93 o 
   1   3   9       19.93       31.07      4.31 o 
   2   3   9        2.05        2.76      0.78 o 
   3   3   9       23.47       27.82      3.25 o 
   4   3   9       15.09       14.12      2.58 o 
   5   3   9        2.22       -2.09      2.70 o 
  -7   4   9       41.39       59.26      7.02 o 
  -6   4   9       18.47       17.70      8.30 o 
  -5   4   9       15.02       16.91      4.34 o 
  -4   4   9      134.17      141.10      5.47 o 
  -3   4   9      191.62      191.38      7.91 o 
  -2   4   9      397.16      436.01      8.97 o 
  -1   4   9       11.65        6.54     11.29 o 
   0   4   9        6.96        8.58      4.48 o 
   1   4   9        3.17       -1.53      3.94 o 
   2   4   9      107.56      103.20      4.18 o 
   3   4   9       21.67       15.41      5.14 o 
   4   4   9       13.76       20.41      5.35 o 
  -6   5   9        1.22        6.48      3.18 o 
  -5   5   9       16.91       13.33      3.74 o 
  -4   5   9       22.41       11.37      2.84 o 
  -3   5   9        3.31        3.29      1.25 o 
  -2   5   9      267.12      279.70     10.14 o 
  -1   5   9       91.24       85.70     10.22 o 
   0   5   9       63.03       53.62      8.72 o 
   1   5   9       38.27       26.81      8.24 o 
   2   5   9       30.75       24.00      6.97 o 
   3   5   9       14.06        6.27      3.97 o 
  -5   6   9        0.13        2.41      4.59 o 
  -4   6   9        3.25       -1.62      2.60 o 
  -3   6   9        7.34        3.21      5.00 o 
  -2   6   9       19.25       20.91      3.62 o 
  -1   6   9        6.17       13.45      9.08 o 
   0   6   9       30.09       31.76      6.89 o 
   1   6   9        2.11        6.34      4.23 o 
  -2  -7  10       24.64       20.93      4.70 o 
  -1  -7  10        2.33        0.81      2.46 o 
   0  -7  10        1.13        2.47      1.88 o 
   1  -7  10       19.96       28.88      4.04 o 
   2  -7  10       20.44       22.04      4.33 o 
   3  -7  10       22.63       12.80      7.29 o 
   4  -7  10        0.12        1.86      2.99 o 
  -3  -6  10        7.19       13.88      4.94 o 
  -2  -6  10        3.13        3.53      7.82 o 
  -1  -6  10       14.63       10.88      2.32 o 
   0  -6  10        9.31        6.81      1.71 o 
   1  -6  10       66.03       54.96      5.17 o 
   2  -6  10        7.63        5.25      1.82 o 
   3  -6  10        1.44        0.20      2.08 o 
   4  -6  10       57.52       59.07     10.21 o 
   5  -6  10        3.66       -0.88      2.72 o 
  -4  -5  10       22.76       15.00      5.31 o 
  -3  -5  10      127.91      106.21      8.16 o 
  -2  -5  10      111.81       81.13      5.19 o 
  -1  -5  10       19.14       17.51      3.73 o 
   0  -5  10      152.58      142.21      9.69 o 
   1  -5  10      194.93      207.74      6.49 o 
   2  -5  10        8.40       11.43      3.76 o 
   3  -5  10        0.22       -1.64      1.64 o 
   4  -5  10        1.78        2.39      1.14 o 
   5  -5  10        3.80        2.95      1.82 o 
   6  -5  10        6.76        5.42      3.22 o 
  -5  -4  10       19.67       16.34      6.60 o 
  -4  -4  10       34.44       31.13      6.60 o 
  -3  -4  10       11.52        5.96      2.06 o 
  -2  -4  10        1.83       -0.78      2.70 o 
  -1  -4  10       55.77       53.09      3.64 o 
   0  -4  10      368.10      376.61      7.98 o 
   1  -4  10       61.61       57.08      3.20 o 
   2  -4  10        3.88        1.97      2.25 o 
   3  -4  10        0.53        2.43      1.34 o 
   4  -4  10       59.12       57.20      5.68 o 
   5  -4  10       53.37       52.70      3.51 o 
   6  -4  10       24.50       28.74      4.44 o 
  -6  -3  10       48.58       70.06      8.07 o 
  -5  -3  10       61.93       63.40      9.56 o 
  -4  -3  10        9.23        2.44      5.94 o 
  -3  -3  10       52.46       57.43      5.55 o 
  -2  -3  10      304.02      312.66      8.65 o 
  -1  -3  10        7.31       11.47      1.56 o 
   0  -3  10       85.60       89.24      2.87 o 
   1  -3  10      157.05      157.99      8.09 o 
   2  -3  10       37.85       38.31      5.95 o 
   3  -3  10       78.10       82.14      2.64 o 
   4  -3  10      196.96      196.26      6.70 o 
   5  -3  10        2.08        4.36      2.64 o 
   6  -3  10        3.65        4.45      2.27 o 
   7  -3  10       23.47       18.72      5.45 o 
  -6  -2  10        4.86        4.47      4.16 o 
  -5  -2  10       21.37       18.35      3.79 o 
  -4  -2  10      458.67      467.04     12.12 o 
  -3  -2  10        2.06        3.85      1.29 o 
  -2  -2  10        1.16        0.42      1.21 o 
  -1  -2  10      363.76      401.25      6.45 o 
   0  -2  10      501.02      561.40      6.82 o 
   1  -2  10      688.81      717.12     30.52 o 
   2  -2  10        6.82        7.75      5.21 o 
   3  -2  10      129.91      143.62      3.68 o 
   4  -2  10       59.12       67.21      3.25 o 
   5  -2  10        9.89        9.53      2.51 o 
   6  -2  10        5.15        8.23      2.91 o 
   7  -2  10        2.68       10.81      5.13 o 
  -7  -1  10       61.18       67.62     12.42 o 
  -6  -1  10       31.34       36.10      6.40 o 
  -5  -1  10      403.45      448.74     15.35 o 
  -4  -1  10       56.90       62.36      3.95 o 
  -3  -1  10      100.46      101.11      5.02 o 
  -2  -1  10       11.14       10.55      1.59 o 
  -1  -1  10      331.63      341.52      6.52 o 
   0  -1  10       70.50       75.58      2.21 o 
   2  -1  10        6.32        4.19      0.99 o 
   3  -1  10       11.00       10.71      1.83 o 
   4  -1  10        0.94        3.12      1.23 o 
   5  -1  10        8.99        6.40      2.05 o 
   6  -1  10        1.24        4.98      4.18 o 
  -7   0  10       21.44       17.11     11.76 o 
  -6   0  10        0.04       -1.59      3.12 o 
  -5   0  10        2.80        4.86      2.04 o 
  -4   0  10      418.61      441.86      8.62 o 
  -3   0  10       11.96        8.39      1.34 o 
  -2   0  10       17.95       18.77      2.21 o 
  -1   0  10       24.63       35.18      2.46 o 
   0   0  10      420.73      493.34      8.18 o 
   1   0  10       28.77       26.73      1.68 o 
   2   0  10      701.18      716.63     12.38 o 
   3   0  10      233.24      232.66      5.13 o 
   4   0  10      110.52      116.04      4.42 o 
   5   0  10        1.90        3.36      1.18 o 
   6   0  10       25.09       20.46      4.12 o 
  -7   1  10       14.93       13.28      3.66 o 
  -6   1  10       22.74       17.09      5.74 o 
  -5   1  10        7.17        6.13      1.51 o 
  -4   1  10       28.79       29.68      2.77 o 
  -3   1  10      224.87      250.38      6.11 o 
  -2   1  10      135.52      141.91      3.80 o 
  -1   1  10      224.41      222.60      4.04 o 
   0   1  10       16.29        8.05      1.52 o 
   1   1  10       19.41       14.06      2.34 o 
   2   1  10       21.08       19.71      2.13 o 
   3   1  10        0.00        1.37      0.96 o 
   4   1  10       14.68       14.62      2.59 o 
   5   1  10        8.09       13.18      2.98 o 
   6   1  10        0.35        0.32      2.05 o 
  -7   2  10        6.08       -0.43      3.92 o 
  -6   2  10        0.95       -0.20      5.34 o 
  -5   2  10        3.52        1.20      1.20 o 
  -4   2  10       46.01       42.88      3.73 o 
  -3   2  10       53.37       60.42      3.17 o 
  -2   2  10      108.27      118.02      3.50 o 
  -1   2  10        8.66        7.48      1.56 o 
   0   2  10      709.21      727.09     23.76 o 
   1   2  10       41.34       46.76      3.94 o 
   2   2  10        7.41        6.05      1.13 o 
   3   2  10      266.41      271.67      6.74 o 
   4   2  10       22.45       21.28      2.60 o 
   5   2  10        3.27        5.60      2.99 o 
  -7   3  10       85.17       97.44      7.30 o 
  -6   3  10       23.25       14.41      6.14 o 
  -5   3  10      132.69      123.68      6.48 o 
  -4   3  10        0.27        0.72      1.30 o 
  -3   3  10       65.43       62.19      3.19 o 
  -2   3  10       91.92       86.01      2.69 o 
  -1   3  10       31.25       30.45      3.76 o 
   0   3  10       49.92       53.23      7.92 o 
   1   3  10       17.39       17.98      4.50 o 
   2   3  10       33.22       26.76      2.36 o 
   3   3  10        2.88        3.11      1.36 o 
   4   3  10       48.48       39.43      4.43 o 
   5   3  10       91.55       84.68      6.53 o 
  -6   4  10       11.81       10.18      4.49 o 
  -5   4  10        0.37        4.99      3.82 o 
  -4   4  10      212.74      212.06     10.08 o 
  -3   4  10      158.64      169.89      5.44 o 
  -2   4  10       88.08       87.84      2.72 o 
  -1   4  10       69.01       71.14      8.72 o 
   0   4  10       11.73       21.33      4.52 o 
   1   4  10        0.03       -4.30      4.30 o 
   2   4  10        0.22        0.44      1.73 o 
   3   4  10        2.49        3.04      2.33 o 
   4   4  10        0.73        1.90      2.81 o 
  -6   5  10       18.15       19.91      4.05 o 
  -5   5  10       11.20       14.74      4.17 o 
  -4   5  10       28.96       29.03      3.34 o 
  -3   5  10      136.46      134.42     10.21 o 
  -2   5  10        7.88        6.04      1.15 o 
  -1   5  10        6.16        5.21      4.45 o 
   0   5  10       15.86       20.09      7.44 o 
   1   5  10        6.85        4.41      4.16 o 
   2   5  10        9.39        9.12      6.31 o 
   3   5  10        0.12       -0.77      5.47 o 
  -4   6  10       12.22        5.67      3.09 o 
  -3   6  10        4.74        8.75      4.56 o 
  -2   6  10      259.38      277.22    270.25 o 
  -1   6  10      104.40      123.03     15.94 o 
   0   6  10        2.33        7.98      6.05 o 
   1   6  10        0.01        3.79      7.00 o 
  -1  -7  11        7.29        9.82      6.96 o 
   0  -7  11        0.23        2.85      2.72 o 
   1  -7  11        2.16        2.20      1.91 o 
   2  -7  11       53.96       48.41      5.59 o 
   3  -7  11        1.62       -1.29      2.50 o 
   4  -7  11        0.99        4.67      5.43 o 
  -3  -6  11        0.33        9.53      7.02 o 
  -2  -6  11       23.87       21.13      4.35 o 
  -1  -6  11       20.39       22.78      4.14 o 
   0  -6  11      131.25      120.17      5.44 o 
   1  -6  11       51.20       46.02      5.02 o 
   2  -6  11       41.05       51.73      3.60 o 
   3  -6  11        2.65        2.27      1.26 o 
   4  -6  11        5.24        6.00      3.24 o 
   5  -6  11       58.94       51.56      6.06 o 
  -4  -5  11       10.60        6.79      3.54 o 
  -3  -5  11        9.53        9.53      2.89 o 
  -2  -5  11        0.15       -0.82      1.51 o 
  -1  -5  11        4.82        3.00      3.32 o 
   0  -5  11       16.11       16.87      2.60 o 
   1  -5  11     1144.45     1244.18     15.31 o 
   2  -5  11       44.50       46.16      3.20 o 
   3  -5  11       38.78       38.25      2.64 o 
   4  -5  11       12.79       10.48      2.25 o 
   5  -5  11       43.46       54.18     17.49 o 
   6  -5  11        1.01        2.65      3.09 o 
  -5  -4  11        1.71        8.39      7.57 o 
  -4  -4  11        8.74       15.00      4.04 o 
  -3  -4  11       15.46        9.41      2.82 o 
  -2  -4  11      124.60      120.57      5.55 o 
  -1  -4  11        5.09        3.24      3.02 o 
   0  -4  11        0.63       -0.64      1.42 o 
   1  -4  11       18.81       20.03      2.58 o 
   2  -4  11       56.62       57.95      2.40 o 
   3  -4  11        0.04        2.03      1.15 o 
   4  -4  11        1.74        0.64      3.41 o 
   5  -4  11        0.40        2.20      1.27 o 
   6  -4  11        0.00        3.78      5.30 o 
  -6  -3  11        0.47        2.48      5.76 o 
  -5  -3  11        2.39        1.42      4.79 o 
  -4  -3  11        3.74        3.75      3.12 o 
  -3  -3  11        3.11        1.22      2.59 o 
  -2  -3  11       22.04       18.16      2.85 o 
  -1  -3  11       62.77       54.15      3.30 o 
   0  -3  11       18.88       20.42      1.92 o 
   1  -3  11       29.41       23.88      4.44 o 
   2  -3  11       25.43       29.46      9.99 o 
   3  -3  11       10.96        7.81      2.66 o 
   4  -3  11       16.82       14.64      2.55 o 
   5  -3  11       52.56       47.21      3.09 o 
   6  -3  11       18.65       19.65      7.02 o 
  -6  -2  11        2.95        1.65      3.95 o 
  -5  -2  11       62.17       70.41      6.51 o 
  -4  -2  11       11.73        6.79      2.20 o 
  -3  -2  11      289.21      299.23      6.90 o 
  -2  -2  11       21.58       21.62      2.78 o 
  -1  -2  11       39.57       35.85      2.53 o 
   0  -2  11      631.64      737.14     11.47 o 
   1  -2  11      122.32      113.79      9.51 o 
   2  -2  11       19.61       19.82      7.49 o 
   3  -2  11       43.24       44.57      2.63 o 
   4  -2  11      183.88      189.32      6.16 o 
   5  -2  11        5.04        3.01      2.13 o 
   6  -2  11        0.04       -2.49      2.64 o 
  -7  -1  11       26.67       30.04      6.89 o 
  -6  -1  11        3.41       -2.50      3.45 o 
  -5  -1  11       32.00       40.12      9.90 o 
  -4  -1  11      957.11     1043.01     18.43 o 
  -3  -1  11       20.34       15.02      2.21 o 
  -2  -1  11       48.12       44.33      2.93 o 
  -1  -1  11      437.40      475.52     10.91 o 
   0  -1  11       28.50       31.31      1.58 o 
   1  -1  11      405.44      436.91      7.97 o 
   2  -1  11        3.47        5.30      1.04 o 
   3  -1  11        3.18        1.77      1.03 o 
   4  -1  11       35.06       36.06      2.76 o 
   5  -1  11        0.01        0.73      1.25 o 
   6  -1  11       40.35       39.97     10.70 o 
  -7   0  11       93.60      101.37     11.27 o 
  -6   0  11       69.57       64.79      6.06 o 
  -5   0  11       91.08       87.24      6.60 o 
  -4   0  11      217.79      220.55      8.51 o 
  -3   0  11        5.07        2.72      1.84 o 
  -2   0  11       73.18       81.81      3.14 o 
  -1   0  11       51.53       68.08      2.55 o 
   0   0  11       28.18       34.82      2.11 o 
   1   0  11        7.99       10.60      1.43 o 
   2   0  11       29.11       27.12      2.15 o 
   3   0  11        0.87        4.15      1.28 o 
   4   0  11      112.07      119.22      6.57 o 
   5   0  11        1.62        5.13      1.32 o 
   6   0  11       16.82        7.55      3.72 o 
  -7   1  11       21.33       20.29      9.32 o 
  -6   1  11        6.78        4.09      1.95 o 
  -5   1  11        3.48       -0.12      3.01 o 
  -4   1  11       43.59       44.62      4.09 o 
  -3   1  11      299.31      323.60      7.30 o 
  -2   1  11        6.14       11.46      1.55 o 
  -1   1  11     1269.81     1343.64     18.55 o 
   0   1  11       24.73       24.42      1.78 o 
   1   1  11        0.88        2.88      1.13 o 
   2   1  11       20.53       24.64      2.60 o 
   3   1  11      491.74      480.26      9.47 o 
   4   1  11        4.76        3.53      1.22 o 
   5   1  11        5.15        4.54      3.17 o 
   6   1  11        9.21        7.65      3.51 o 
  -7   2  11        7.16        5.18      2.46 o 
  -6   2  11        8.75        2.21      3.60 o 
  -5   2  11      267.54      225.55      7.28 o 
  -4   2  11       40.44       40.83      3.18 o 
  -3   2  11       49.42       53.48      3.03 o 
  -2   2  11       82.49       94.00      3.17 o 
  -1   2  11       37.70       38.11      4.30 o 
   0   2  11       79.82       74.92      4.87 o 
   1   2  11      114.47      115.95      6.15 o 
   2   2  11       50.17       48.40      2.29 o 
   3   2  11        7.14        3.24      0.93 o 
   4   2  11        0.00       -1.68      2.35 o 
   5   2  11        5.44        8.34      3.77 o 
  -7   3  11        0.94        6.47      5.83 o 
  -6   3  11       18.69       10.85      3.96 o 
  -5   3  11       77.25       68.62      5.66 o 
  -4   3  11       11.06       12.23      2.35 o 
  -3   3  11        1.82        1.69      1.05 o 
  -2   3  11      333.07      333.12      6.46 o 
  -1   3  11       11.60        7.85      2.85 o 
   0   3  11      102.75       91.85      6.17 o 
   1   3  11        1.99        3.12      1.69 o 
   2   3  11        0.57        1.26      2.63 o 
   3   3  11        0.46        2.33      1.22 o 
   4   3  11        0.86        5.75      2.66 o 
  -6   4  11       62.87       62.92      7.19 o 
  -5   4  11       13.57        8.65      3.20 o 
  -4   4  11       33.48       42.32      3.75 o 
  -3   4  11        0.13       -0.16      2.49 o 
  -2   4  11      216.40      239.82     13.22 o 
  -1   4  11       27.81       36.50      6.67 o 
   0   4  11       40.09       36.51      7.04 o 
   1   4  11       91.07       83.51      9.27 o 
   2   4  11        1.07        3.72      2.63 o 
   3   4  11       35.23       29.61      8.24 o 
  -5   5  11       16.19       11.37      3.96 o 
  -4   5  11        2.88        8.22      6.44 o 
  -3   5  11       10.46        7.95      2.17 o 
  -2   5  11        6.86        1.90      4.89 o 
  -1   5  11       57.42       51.17      7.84 o 
   0   5  11        8.68        6.34      5.62 o 
   1   5  11        6.09        5.40      6.42 o 
   2   5  11        0.22       -2.26      5.03 o 
  -4   6  11        0.38       -4.01      6.16 o 
  -3   6  11        7.14        2.95      5.21 o 
  -2   6  11       68.86       84.00     12.84 o 
  -1   6  11        1.30        6.16      3.65 o 
   0   6  11        0.04        1.79      3.35 o 
  -1  -7  12        0.64        4.37      3.26 o 
   0  -7  12       37.13       27.43      6.55 o 
   1  -7  12        3.92        2.69      4.70 o 
   2  -7  12        3.85        2.68      4.14 o 
   3  -7  12        1.82       16.84      8.20 o 
   4  -7  12       17.17       11.38      8.53 o 
  -3  -6  12       23.05        9.72      5.29 o 
  -2  -6  12       20.42       22.13      3.31 o 
  -1  -6  12        0.01        3.24      1.66 o 
   0  -6  12       12.31       12.48      2.88 o 
   1  -6  12      114.22      110.52      5.39 o 
   2  -6  12       72.58       68.05      4.70 o 
   3  -6  12       45.89       47.41     10.47 o 
   4  -6  12      107.89      109.64     13.10 o 
   5  -6  12       24.37       25.45      9.01 o 
  -4  -5  12        0.07        2.73      3.55 o 
  -3  -5  12       25.89       17.58      8.42 o 
  -2  -5  12       18.56       16.43      2.45 o 
  -1  -5  12       11.62       10.70      2.79 o 
   0  -5  12       69.69       62.80      3.82 o 
   1  -5  12       15.99       13.64      2.29 o 
   2  -5  12       93.21      101.65      7.79 o 
   3  -5  12       14.81       12.55      2.60 o 
   4  -5  12       42.37       46.68      2.84 o 
   5  -5  12        3.55        2.46      5.18 o 
   6  -5  12        7.32        8.79      5.72 o 
  -5  -4  12        4.61        6.62      3.24 o 
  -4  -4  12        0.04       -0.72      4.78 o 
  -3  -4  12      143.08      131.17      6.67 o 
  -2  -4  12       59.07       45.77      3.72 o 
  -1  -4  12        8.09        8.92      2.03 o 
   0  -4  12       14.61       13.62      2.02 o 
   1  -4  12      121.75      124.82      3.61 o 
   2  -4  12       49.91       57.34     10.10 o 
   3  -4  12       48.75       42.49      7.77 o 
   4  -4  12       11.51       10.89      2.08 o 
   5  -4  12        9.42        8.46      3.40 o 
   6  -4  12        4.80        9.05      3.60 o 
  -6  -3  12        2.70        5.58      3.87 o 
  -5  -3  12        3.45        3.25      4.22 o 
  -4  -3  12        6.29        7.59      2.47 o 
  -3  -3  12      189.68      181.60      7.43 o 
  -2  -3  12       19.80       18.97      2.81 o 
  -1  -3  12      409.17      405.79      6.90 o 
   0  -3  12        0.34        1.35      0.71 o 
   1  -3  12        4.93        8.50      2.87 o 
   2  -3  12       13.03       10.46      3.32 o 
   3  -3  12        7.91        4.12      2.59 o 
   4  -3  12       31.57       26.98      3.08 o 
   5  -3  12        0.11        2.53      2.21 o 
   6  -3  12       22.70       18.21      6.71 o 
  -6  -2  12       10.00       12.37      6.06 o 
  -5  -2  12      226.61      268.46     15.32 o 
  -4  -2  12       50.67       60.31      9.33 o 
  -3  -2  12       71.34       73.14      4.93 o 
  -2  -2  12      203.34      219.15      5.84 o 
  -1  -2  12      178.04      193.51      4.67 o 
   0  -2  12        6.32        3.57      3.21 o 
   1  -2  12       98.90      109.64      6.39 o 
   2  -2  12       27.08       28.08      6.08 o 
   3  -2  12      209.31      229.22      7.03 o 
   4  -2  12      148.54      152.43      8.26 o 
   5  -2  12       13.47       12.70      2.21 o 
   6  -2  12        0.19        6.90      2.98 o 
  -6  -1  12       10.37        5.28      3.13 o 
  -5  -1  12      249.75      262.78     12.97 o 
  -4  -1  12      665.63      691.61     13.51 o 
  -3  -1  12      396.01      426.78      7.98 o 
  -2  -1  12      320.14      328.05      6.90 o 
  -1  -1  12       15.67       16.87      2.15 o 
   0  -1  12      271.63      295.03      4.83 o 
   1  -1  12       13.59       14.44      3.02 o 
   2  -1  12       27.19       26.75      3.53 o 
   3  -1  12        0.56        2.02      0.95 o 
   4  -1  12       25.68       23.27      2.71 o 
   5  -1  12       17.91       16.10      3.26 o 
   6  -1  12      112.53      131.71     10.76 o 
  -7   0  12      192.23      222.91     11.37 o 
  -6   0  12       26.82       26.63      5.43 o 
  -5   0  12       21.31       28.62      4.12 o 
  -4   0  12      818.22      871.05     15.89 o 
  -3   0  12      125.18      116.64      4.07 o 
  -2   0  12      110.21      110.77      3.84 o 
  -1   0  12      377.93      417.19      6.61 o 
   0   0  12       49.57       46.30      3.11 o 
   1   0  12       30.15       33.04      2.21 o 
   2   0  12        3.19        3.50      1.14 o 
   3   0  12      142.74      127.74      4.88 o 
   4   0  12      200.15      207.71      6.74 o 
   5   0  12        5.07        8.22      3.31 o 
   6   0  12        0.00        4.82      3.94 o 
  -7   1  12        4.56       -0.64      3.62 o 
  -6   1  12       10.68        7.34      4.11 o 
  -5   1  12        3.63        1.05      4.41 o 
  -4   1  12       81.47       74.49      5.76 o 
  -3   1  12        0.72        2.16      1.66 o 
  -2   1  12        0.83        4.71      1.19 o 
  -1   1  12        2.01        2.73      1.51 o 
   0   1  12       12.06       13.89      1.72 o 
   1   1  12       47.05       50.53      2.19 o 
   2   1  12      170.33      185.50      5.05 o 
   3   1  12     1201.71     1238.11     19.97 o 
   4   1  12        3.20        2.84      1.15 o 
   5   1  12        4.55        4.74      1.92 o 
  -7   2  12        1.67        5.25      3.09 o 
  -6   2  12        7.60        5.62      2.11 o 
  -5   2  12       28.14       19.75      3.63 o 
  -4   2  12       17.11       12.95      3.67 o 
  -3   2  12       30.55       32.59      4.29 o 
  -2   2  12        8.47        7.60      1.93 o 
  -1   2  12      139.41      148.18      6.71 o 
   0   2  12       48.71       48.78      4.32 o 
   1   2  12       17.24       17.05      5.43 o 
   2   2  12        1.45        2.43      0.57 o 
   3   2  12        1.94        3.18      1.49 o 
   4   2  12        1.55        4.61      2.08 o 
   5   2  12        1.44       -0.68      3.23 o 
  -6   3  12        0.48        5.09      3.12 o 
  -5   3  12       22.60       17.18      3.29 o 
  -4   3  12      122.06      125.73      7.00 o 
  -3   3  12       20.03       22.02      3.90 o 
  -2   3  12      287.30      290.38      5.53 o 
  -1   3  12       28.60       24.43      4.90 o 
   0   3  12        0.83        0.98      1.36 o 
   1   3  12       30.56       32.89      4.72 o 
   2   3  12       48.61       50.11      7.33 o 
   3   3  12        4.19       15.93      6.93 o 
   4   3  12       12.21        4.81      5.40 o 
  -6   4  12       12.26        6.70      4.41 o 
  -5   4  12        0.03        2.88      2.78 o 
  -4   4  12       59.02       65.52      4.58 o 
  -3   4  12       90.17       94.12      5.71 o 
  -2   4  12       23.03       31.18      6.09 o 
  -1   4  12       21.85       36.54      6.34 o 
   0   4  12        0.86        3.39      2.66 o 
   1   4  12        7.35        5.69      4.89 o 
   2   4  12       73.55       59.50      9.74 o 
   3   4  12       15.81        9.37      6.56 o 
  -5   5  12        9.20        5.12      1.78 o 
  -4   5  12        1.54        3.59      4.36 o 
  -3   5  12        0.92        4.59      2.19 o 
  -2   5  12      444.00      493.66     39.28 o 
  -1   5  12        5.30        0.33      4.74 o 
   0   5  12       10.34       13.49      6.56 o 
   1   5  12       55.71       48.62      8.53 o 
   2   5  12        7.04        4.85      3.39 o 
  -3   6  12       11.26       -0.22      5.21 o 
  -2   6  12        9.88        4.70      4.01 o 
  -1   6  12        6.72        4.16      6.75 o 
  -1  -7  13       79.32       83.96     13.42 o 
   0  -7  13        3.89        2.62      5.12 o 
   1  -7  13        8.10       13.75      4.82 o 
   2  -7  13        6.17       -6.27      6.27 o 
   3  -7  13        6.08       11.78      9.01 o 
  -3  -6  13        7.29        1.67      3.31 o 
  -2  -6  13        1.73        3.14      3.45 o 
  -1  -6  13        5.74        2.64      2.72 o 
   0  -6  13        0.25        3.00      1.74 o 
   1  -6  13      193.31      180.92      6.13 o 
   2  -6  13        1.98       -1.25      1.57 o 
   3  -6  13       39.93       45.71     17.34 o 
   4  -6  13        2.39        5.03      4.05 o 
  -4  -5  13       45.24       35.66      4.88 o 
  -3  -5  13        2.31        5.08      3.12 o 
  -2  -5  13        6.41        3.82      1.75 o 
  -1  -5  13       58.31       55.61      3.99 o 
   0  -5  13       46.18       49.46      3.41 o 
   1  -5  13      246.22      260.58      6.91 o 
   2  -5  13       15.69       31.36      8.39 o 
   3  -5  13      104.83      109.10     12.77 o 
   4  -5  13        1.55       -5.58      5.58 o 
   5  -5  13        6.48       14.18      8.75 o 
  -5  -4  13        0.15        7.57      3.75 o 
  -4  -4  13        4.07        9.85      4.03 o 
  -3  -4  13        0.10        1.33      4.29 o 
  -2  -4  13       19.37       13.43      2.94 o 
  -1  -4  13      178.47      179.51      6.45 o 
   0  -4  13        0.49        1.63      0.75 o 
   1  -4  13      440.05      478.76     22.69 o 
   2  -4  13      459.97      494.35     23.94 o 
   3  -4  13        6.80       -5.43      5.43 o 
   4  -4  13        1.23        4.78      3.17 o 
   5  -4  13        0.77        4.53      2.93 o 
   6  -4  13        0.14        6.64      5.61 o 
  -5  -3  13        0.44        2.47      2.55 o 
  -4  -3  13        4.10        4.52      2.10 o 
  -3  -3  13       28.48       24.46      3.43 o 
  -2  -3  13        9.25        9.12      1.75 o 
  -1  -3  13      339.63      369.94      8.53 o 
   0  -3  13       47.29       44.99      3.26 o 
   1  -3  13        6.06        4.07      3.83 o 
   2  -3  13       19.03       22.66      5.15 o 
   3  -3  13        5.90        2.32      3.61 o 
   4  -3  13       48.65       50.15      5.43 o 
   5  -3  13       35.22       28.85      3.94 o 
   6  -3  13        1.42       10.03      8.02 o 
  -6  -2  13        2.60       -1.51      4.69 o 
  -5  -2  13        6.68       -4.19      4.19 o 
  -4  -2  13       60.22       56.01      4.91 o 
  -3  -2  13      192.14      190.24      6.06 o 
  -2  -2  13       17.94       16.86      2.09 o 
  -1  -2  13       11.75       15.63      2.11 o 
   0  -2  13       84.44       83.85      5.50 o 
   1  -2  13        3.35        4.19      2.75 o 
   2  -2  13       86.78       78.39      5.78 o 
   3  -2  13        1.81        1.70      1.20 o 
   4  -2  13        5.90        5.13      1.33 o 
   5  -2  13       39.09       40.77      3.65 o 
   6  -2  13        9.64        8.29      4.28 o 
  -6  -1  13       16.38       11.12      4.67 o 
  -5  -1  13      250.44      292.32     11.03 o 
  -4  -1  13       19.19       14.56      3.49 o 
  -3  -1  13      490.87      509.56     10.45 o 
  -2  -1  13      100.48      103.26      3.75 o 
  -1  -1  13       92.96       90.96      3.34 o 
   0  -1  13       45.68       53.47      3.80 o 
   1  -1  13      181.41      209.27      4.87 o 
   2  -1  13        1.26        1.18      0.98 o 
   3  -1  13        0.04        2.14      1.00 o 
   4  -1  13       42.65       35.20      3.30 o 
   5  -1  13       15.26        8.11      2.38 o 
   6  -1  13       22.59       19.78      6.16 o 
  -6   0  13       43.88       40.54      6.72 o 
  -5   0  13        0.71        2.31      4.50 o 
  -4   0  13        4.30        2.00      1.65 o 
  -3   0  13       91.98       88.73      4.15 o 
  -2   0  13      264.07      277.21      6.28 o 
  -1   0  13       32.17       35.64      2.38 o 
   0   0  13       14.91       20.62      2.53 o 
   1   0  13        0.68        0.62      0.68 o 
   2   0  13        5.60        2.92      1.19 o 
   3   0  13       24.47       22.60      2.56 o 
   4   0  13        0.36        1.95      0.99 o 
   5   0  13       59.85       49.98      4.94 o 
  -7   1  13       44.31       56.39      7.02 o 
  -6   1  13        2.71        1.65      3.52 o 
  -5   1  13        8.42        7.08      1.58 o 
  -4   1  13        7.44        7.99      1.81 o 
  -3   1  13        2.44        2.07      0.92 o 
  -2   1  13        0.23        2.50      0.93 o 
  -1   1  13       20.69       22.34      2.66 o 
   0   1  13        0.00        0.74      0.64 o 
   1   1  13       56.45       61.39      3.78 o 
   2   1  13      442.31      453.07      8.32 o 
   3   1  13        7.97        8.89      2.21 o 
   4   1  13       36.46       27.85      2.84 o 
   5   1  13        0.23       -1.83      5.67 o 
  -6   2  13       44.09       52.60      6.22 o 
  -5   2  13       11.03        8.73      2.07 o 
  -4   2  13       19.16       14.87      2.69 o 
  -3   2  13        2.93        2.35      1.27 o 
  -2   2  13      182.03      189.16      4.78 o 
  -1   2  13       44.11       38.75      6.48 o 
   0   2  13      904.19      959.43     45.96 o 
   1   2  13      113.38      114.85      6.18 o 
   2   2  13       63.26       62.90      3.25 o 
   3   2  13        0.10        2.50      1.44 o 
   4   2  13       79.01       60.02      5.21 o 
  -6   3  13        1.27       -3.28      3.28 o 
  -5   3  13       85.98       87.22      6.11 o 
  -4   3  13        6.10        7.09      1.65 o 
  -3   3  13       17.97       15.39      2.76 o 
  -2   3  13       18.11       21.19      4.74 o 
  -1   3  13      323.78      357.75     12.76 o 
   0   3  13       13.44       10.90      3.41 o 
   1   3  13        5.35        7.98      5.32 o 
   2   3  13        0.71        6.89      4.48 o 
   3   3  13        9.86        5.62      6.45 o 
   4   3  13       13.32        8.09      5.58 o 
  -5   4  13        1.06        5.20      2.48 o 
  -4   4  13       33.28       34.67      4.40 o 
  -3   4  13      157.53      174.73     10.93 o 
  -2   4  13       46.23       67.25      6.09 o 
  -1   4  13      149.93      165.90     11.57 o 
   0   4  13       11.70       10.68      4.78 o 
   1   4  13       23.05       17.94     13.57 o 
   2   4  13       11.95       12.07      5.54 o 
   3   4  13        7.03       -5.29      5.29 o 
  -4   5  13        1.38        6.64      4.38 o 
  -3   5  13       31.21       34.42      8.79 o 
  -2   5  13      251.02      281.63    267.64 o 
  -1   5  13      107.65      109.17     12.41 o 
   0   5  13       11.57       -2.66      5.18 o 
   0  -7  14        5.13        6.76      4.15 o 
   1  -7  14        1.23        5.80      6.23 o 
   2  -7  14        0.96       -5.29      6.64 o 
  -2  -6  14        1.75        0.23      3.26 o 
  -1  -6  14        2.95        6.49      2.77 o 
   0  -6  14       40.76       40.23      4.87 o 
   1  -6  14       51.65       41.59      4.69 o 
   2  -6  14       55.90       58.21     11.09 o 
   3  -6  14        3.73       24.36     10.97 o 
   4  -6  14        2.43        4.38      6.16 o 
  -4  -5  14        1.19        3.10      2.36 o 
  -3  -5  14       14.36        8.92      3.79 o 
  -2  -5  14       73.00       70.95      5.63 o 
  -1  -5  14        0.84        1.50      3.47 o 
   0  -5  14        0.59        1.12      1.50 o 
   1  -5  14      149.28      152.78      5.79 o 
   2  -5  14        0.52       -2.01      5.76 o 
   3  -5  14       98.61      116.21     14.52 o 
   4  -5  14       17.45       16.12      8.24 o 
   5  -5  14       37.99       37.42      9.12 o 
  -5  -4  14        0.68        3.17      3.05 o 
  -4  -4  14       37.00       31.28      6.08 o 
  -3  -4  14      184.81      180.46      7.55 o 
  -2  -4  14       14.35       13.29      3.14 o 
  -1  -4  14        4.13        3.63      1.29 o 
   0  -4  14       55.73       58.96      2.99 o 
   1  -4  14      398.11      431.99     22.31 o 
   2  -4  14       17.10       18.20      7.62 o 
   3  -4  14        7.78        5.91      2.99 o 
   4  -4  14        0.05        7.11      6.02 o 
   5  -4  14        5.68        3.61      4.45 o 
  -5  -3  14       13.36        2.24      6.24 o 
  -4  -3  14       17.35       10.45      2.62 o 
  -3  -3  14       25.87       32.18      3.35 o 
  -2  -3  14        1.95        1.80      1.32 o 
  -1  -3  14      423.08      422.37     12.32 o 
   0  -3  14        0.09        1.77      1.32 o 
   1  -3  14        8.51        7.15      3.34 o 
   2  -3  14       26.56       20.71      3.53 o 
   3  -3  14       73.23       80.00      9.38 o 
   4  -3  14       22.20       17.03      8.53 o 
   5  -3  14       23.40       32.34      7.11 o 
   6  -3  14        0.01        2.73      3.76 o 
  -6  -2  14        9.01        6.53      5.14 o 
  -5  -2  14        1.78        3.15      5.01 o 
  -4  -2  14        4.27        4.48      5.72 o 
  -3  -2  14      622.99      685.08     15.49 o 
  -2  -2  14       42.10       46.43      2.83 o 
  -1  -2  14       19.33       20.29      2.07 o 
   0  -2  14       15.31       14.97      2.26 o 
   1  -2  14        0.00        4.40      2.03 o 
   2  -2  14       44.48       52.17      5.02 o 
   3  -2  14        1.62        5.03      2.58 o 
   4  -2  14       41.27       38.31      2.03 o 
   5  -2  14        0.00        3.59      2.24 o 
   6  -2  14        4.87        7.33      5.07 o 
  -6  -1  14       31.83       35.41      5.31 o 
  -5  -1  14       64.23       59.41      6.39 o 
  -4  -1  14      525.10      560.08     13.79 o 
  -3  -1  14       19.85       17.09      2.49 o 
  -2  -1  14       41.12       40.01      3.25 o 
  -1  -1  14        0.34        3.19      1.35 o 
   0  -1  14        1.59        3.90      1.04 o 
   1  -1  14       42.26       47.44      6.31 o 
   2  -1  14       19.25       20.07      2.37 o 
   3  -1  14        4.61        4.39      1.55 o 
   4  -1  14       16.71       12.42      3.03 o 
   5  -1  14       11.66        6.88      3.13 o 
  -6   0  14       10.77        0.85      3.09 o 
  -5   0  14       41.02       45.77     10.47 o 
  -4   0  14       84.51       82.93      4.41 o 
  -3   0  14      660.34      713.49     13.06 o 
  -2   0  14       30.89       34.09      3.60 o 
  -1   0  14        5.96        4.68      1.35 o 
   0   0  14        3.24        4.35      1.13 o 
   1   0  14       27.72       33.40      2.88 o 
   2   0  14       61.77       70.96      3.44 o 
   3   0  14      330.52      323.80      7.92 o 
   4   0  14       27.32       30.18      2.89 o 
   5   0  14       82.78       83.37      7.45 o 
  -6   1  14        4.97        5.53      3.30 o 
  -5   1  14        0.15        0.97      1.81 o 
  -4   1  14        0.94        3.83      1.46 o 
  -3   1  14       39.26       30.27      3.01 o 
  -2   1  14        4.53        3.92      1.07 o 
  -1   1  14      119.88      129.54      3.91 o 
   0   1  14      114.78      112.43      3.33 o 
   1   1  14        0.70        1.51      0.88 o 
   2   1  14       76.56       73.63      3.02 o 
   3   1  14       17.34       18.25      2.33 o 
   4   1  14       58.04       50.33      3.96 o 
   5   1  14       22.04       13.98      8.50 o 
  -6   2  14        0.05        4.34      3.11 o 
  -5   2  14        0.03        4.23      3.83 o 
  -4   2  14        1.44        4.81      2.64 o 
  -3   2  14       15.20       18.64      2.65 o 
  -2   2  14       28.18       25.34      2.68 o 
  -1   2  14        1.88        1.87      2.30 o 
   0   2  14        2.46        1.30      2.48 o 
   1   2  14      259.91      260.07      8.54 o 
   2   2  14        2.44        2.23      0.39 o 
   3   2  14       13.39       11.73      7.00 o 
   4   2  14      141.81      147.66     16.79 o 
  -6   3  14        2.02       -4.11      4.67 o 
  -5   3  14        9.25        8.18      2.41 o 
  -4   3  14      386.34      410.40     16.05 o 
  -3   3  14        0.00        4.01      1.26 o 
  -2   3  14       18.36       21.84      6.13 o 
  -1   3  14      131.80      119.79     11.35 o 
   0   3  14        4.92       11.74      6.71 o 
   1   3  14        3.69       15.24      5.65 o 
   2   3  14        0.97        2.84      3.79 o 
   3   3  14       20.33       17.21      7.00 o 
  -5   4  14       74.38       82.83     10.12 o 
  -4   4  14       23.16       25.38      3.97 o 
  -3   4  14      127.72      129.48     14.34 o 
  -2   4  14       18.44       24.25      8.39 o 
  -1   4  14       18.68       17.69      3.94 o 
   0   4  14       11.89       17.65     14.22 o 
   1   4  14        0.00       -4.74      4.74 o 
   2   4  14       11.76       12.51      7.40 o 
  -4   5  14        3.78        5.80      5.21 o 
  -3   5  14        2.63        9.30      6.67 o 
  -2   5  14       42.97       52.81      9.34 o 
  -1   5  14       91.51       95.36     15.40 o 
   0   5  14        0.00        1.09      4.89 o 
  -2  -6  15        1.18        1.51      3.73 o 
  -1  -6  15        6.50        4.94      3.21 o 
   0  -6  15        0.18        2.49      1.97 o 
   1  -6  15        0.29        8.50      6.42 o 
   2  -6  15        0.26        5.14      4.67 o 
   3  -6  15        0.23       11.16      7.77 o 
   4  -6  15        2.71        5.25      5.40 o 
  -3  -5  15        2.47       -4.21      4.21 o 
  -2  -5  15      124.09      103.74     11.15 o 
  -1  -5  15       21.65       21.84      3.54 o 
   0  -5  15        1.41        2.70      0.92 o 
   1  -5  15       99.36      105.08     11.49 o 
   2  -5  15      391.01      467.92     24.32 o 
   3  -5  15      148.04      196.87     21.35 o 
   4  -5  15       24.12       17.28      8.61 o 
  -4  -4  15        2.12        3.73      3.09 o 
  -3  -4  15       14.71       11.20      4.83 o 
  -2  -4  15       40.77       32.10      3.38 o 
  -1  -4  15        0.70        2.09      1.65 o 
   0  -4  15        1.25        2.01      0.95 o 
   1  -4  15        1.63        3.24      2.99 o 
   2  -4  15        2.67        3.32      2.92 o 
   3  -4  15        3.69        7.26      5.87 o 
   4  -4  15       10.96       10.68      4.96 o 
   5  -4  15        0.41        7.95      4.81 o 
  -5  -3  15      120.51      129.97     12.41 o 
  -4  -3  15       14.28       11.50      4.05 o 
  -3  -3  15       19.08       18.06      3.72 o 
  -2  -3  15       30.77       34.41      5.76 o 
  -1  -3  15       27.68       27.09      3.43 o 
   0  -3  15      205.52      219.57      9.92 o 
   1  -3  15       16.67       18.09      4.08 o 
   2  -3  15        0.02       -2.75      2.75 o 
   3  -3  15        5.71       -1.02      4.52 o 
   4  -3  15       30.28       40.73      9.19 o 
   5  -3  15       28.29       19.91      5.40 o 
  -5  -2  15       15.86       31.25      7.66 o 
  -4  -2  15      153.83      167.51     16.43 o 
  -3  -2  15        3.12        2.98      1.34 o 
  -2  -2  15       38.18       37.03      2.75 o 
  -1  -2  15        0.84        2.83      1.53 o 
   0  -2  15       41.10       42.27      1.86 o 
   1  -2  15       90.10       97.68      6.43 o 
   2  -2  15       33.05       34.63      4.72 o 
   3  -2  15        0.64       -0.58      3.74 o 
   4  -2  15        6.27        5.24      3.79 o 
   5  -2  15        0.44        4.23      4.48 o 
  -6  -1  15        2.91       -0.53      5.03 o 
  -5  -1  15       30.09       23.92      6.49 o 
  -4  -1  15        0.01        1.62      3.35 o 
  -3  -1  15        3.70        2.85      0.77 o 
  -2  -1  15        0.94        3.79      1.11 o 
  -1  -1  15      107.45      116.05      3.92 o 
   0  -1  15      337.07      342.88      7.46 o 
   1  -1  15        1.31        1.30      1.53 o 
   2  -1  15        4.33        4.09      0.84 o 
   3  -1  15        4.07        5.40      2.26 o 
   4  -1  15        7.58        6.32      1.98 o 
   5  -1  15        6.05        3.92      3.02 o 
  -6   0  15       44.52       38.61     11.32 o 
  -5   0  15       17.56       14.53      5.65 o 
  -4   0  15      106.57      109.30      9.04 o 
  -3   0  15       83.75       94.81      4.89 o 
  -2   0  15       57.87       58.27      2.95 o 
  -1   0  15        3.58        2.22      1.03 o 
   0   0  15        7.77        5.72      1.18 o 
   1   0  15       90.54      104.47      6.17 o 
   2   0  15        4.39        3.91      0.89 o 
   3   0  15        0.02        1.89      0.60 o 
   4   0  15      169.90      158.23      8.97 o 
   5   0  15       82.00       82.63      6.84 o 
  -6   1  15      114.06      158.47     14.50 o 
  -5   1  15        2.52       -0.02      3.63 o 
  -4   1  15       15.40       12.31      2.95 o 
  -3   1  15       48.26       46.08      3.08 o 
  -2   1  15       85.89       91.79      3.65 o 
  -1   1  15        2.25        3.73      1.12 o 
   0   1  15      310.39      326.19      9.44 o 
   1   1  15        0.00        1.46      1.16 o 
   2   1  15        8.23        5.09      1.18 o 
   3   1  15       62.67       60.62      3.03 o 
   4   1  15        5.00        2.11      2.72 o 
  -6   2  15       15.48       12.84      4.55 o 
  -5   2  15       12.04       19.72      6.97 o 
  -4   2  15       22.33       16.49      2.79 o 
  -3   2  15      148.16      160.75      6.05 o 
  -2   2  15       14.38       13.65      3.10 o 
  -1   2  15      103.95      101.55      5.76 o 
   0   2  15        7.40        6.00      2.67 o 
   1   2  15       59.41       62.78      5.25 o 
   2   2  15        0.79        2.14      1.41 o 
   3   2  15       29.77       19.51      5.36 o 
   4   2  15       78.12       74.27      8.94 o 
  -5   3  15        3.20        1.68      2.05 o 
  -4   3  15        0.18        3.02      3.66 o 
  -3   3  15        1.22        3.27      1.09 o 
  -2   3  15       18.54       24.25      5.83 o 
  -1   3  15      217.28      209.62     13.00 o 
   0   3  15       58.98       53.95      6.97 o 
   1   3  15       33.38       27.13      6.16 o 
   2   3  15        1.07       -3.86      3.86 o 
   3   3  15        6.53        0.91      4.12 o 
  -5   4  15       22.06       17.58      6.67 o 
  -4   4  15        7.22        9.92      6.27 o 
  -3   4  15        0.63        2.66      3.28 o 
  -2   4  15        6.14       13.56      6.42 o 
  -1   4  15       45.34       57.26     11.01 o 
   0   4  15        8.42        9.88      5.51 o 
   1   4  15        1.97        4.63      4.89 o 
  -3   5  15        9.42       10.36      6.27 o 
  -2   5  15        1.46        6.75      5.43 o 
  -1  -6  16       21.40       36.76      9.41 o 
   0  -6  16        0.61       -1.17      5.87 o 
   1  -6  16       18.96       10.43      7.33 o 
   2  -6  16        5.40        8.93      5.51 o 
   3  -6  16        0.40       -2.55      5.80 o 
  -3  -5  16       21.56       26.09      5.74 o 
  -2  -5  16        0.36        0.05      3.28 o 
  -1  -5  16        0.45        0.82      1.92 o 
   0  -5  16        0.74        3.51      2.16 o 
   1  -5  16        0.81       -2.30      5.83 o 
   2  -5  16      252.97      257.98     24.91 o 
   3  -5  16       88.19       94.34     13.53 o 
   4  -5  16        4.62       -3.43      5.91 o 
  -4  -4  16        0.43        5.33      3.79 o 
  -3  -4  16        9.91       11.07      3.67 o 
  -2  -4  16        4.46        3.53      1.50 o 
  -1  -4  16      115.12      105.64      5.07 o 
   0  -4  16       49.04       49.20      1.84 o 
   1  -4  16       97.24      126.72     12.51 o 
   2  -4  16      283.38      305.67     17.57 o 
   3  -4  16       32.54       35.59     10.43 o 
   4  -4  16        3.86        5.40      5.98 o 
   5  -4  16        0.20       -4.12      4.89 o 
  -5  -3  16        0.99        1.73      3.19 o 
  -4  -3  16        9.69        7.16      2.43 o 
  -3  -3  16        0.00        2.33      1.15 o 
  -2  -3  16      193.30      203.18      7.53 o 
  -1  -3  16       11.79       13.41      3.40 o 
   0  -3  16      104.54      110.71     14.67 o 
   1  -3  16        0.01       -1.25      3.94 o 
   2  -3  16        5.78       -4.52      4.52 o 
   3  -3  16        5.90        0.73      4.23 o 
   4  -3  16        5.44        5.83      5.29 o 
   5  -3  16        7.52        7.77      5.18 o 
  -5  -2  16        0.01       -1.38      3.48 o 
  -4  -2  16        6.08        7.34      5.23 o 
  -3  -2  16      136.06      139.75      6.56 o 
  -2  -2  16       14.16       10.65      2.17 o 
  -1  -2  16        7.93        6.84      1.24 o 
   0  -2  16        4.86        3.02      4.10 o 
   1  -2  16      188.25      193.76      8.93 o 
   2  -2  16        0.49        2.19      1.84 o 
   3  -2  16       12.05        8.90      4.78 o 
   4  -2  16        1.20       10.17      5.54 o 
   5  -2  16       78.11       61.47     10.51 o 
  -5  -1  16        0.04        3.44      2.90 o 
  -4  -1  16      115.41      118.04      8.27 o 
  -3  -1  16      633.88      720.87     17.32 o 
  -2  -1  16        3.47        3.01      1.75 o 
  -1  -1  16        5.14        4.24      1.16 o 
   0  -1  16        4.78        6.56      0.92 o 
   1  -1  16        3.47        2.13      0.54 o 
   2  -1  16        3.57        2.14      1.57 o 
   3  -1  16        0.14        0.77      1.11 o 
   4  -1  16        0.21        0.90      1.36 o 
   5  -1  16        3.18        2.26      2.73 o 
  -6   0  16       10.19        9.97      4.85 o 
  -5   0  16       42.88       60.90      6.65 o 
  -4   0  16        5.54        4.16      1.43 o 
  -3   0  16      436.82      470.52      8.05 o 
  -2   0  16       25.57       29.56      2.61 o 
  -1   0  16       52.90       49.36      3.64 o 
   0   0  16       68.36       75.22      3.16 o 
   1   0  16       48.01       48.15      3.05 o 
   2   0  16       42.63       43.32      2.60 o 
   3   0  16        1.46        1.38      0.90 o 
   4   0  16       51.71       49.74      7.55 o 
  -6   1  16        0.04        4.59      2.98 o 
  -5   1  16       18.16       16.06      4.34 o 
  -4   1  16        0.68        0.82      1.52 o 
  -3   1  16       29.82       23.05      2.91 o 
  -2   1  16       69.84       79.78      3.32 o 
  -1   1  16       48.30       47.28      2.38 o 
   0   1  16       22.70       16.66      2.05 o 
   1   1  16       18.63       11.26      1.59 o 
   2   1  16        7.58        2.35      0.95 o 
   3   1  16      191.15      184.77     11.54 o 
   4   1  16      200.04      198.60     11.54 o 
  -5   2  16        1.73        1.75      6.13 o 
  -4   2  16       12.14        5.86      3.60 o 
  -3   2  16       13.57        9.12      2.21 o 
  -2   2  16       31.26       33.15      4.34 o 
  -1   2  16       11.70        9.69      5.71 o 
   0   2  16        1.01        0.24      4.10 o 
   1   2  16      139.07      133.59      6.90 o 
   2   2  16        3.70        3.20      8.20 o 
   3   2  16        7.81       10.14      5.14 o 
  -5   3  16       12.19        3.19      4.76 o 
  -4   3  16       35.88       36.12      4.29 o 
  -3   3  16       84.24       77.60     13.13 o 
  -2   3  16       15.31       11.81      3.57 o 
  -1   3  16       14.94       12.91      3.83 o 
   0   3  16       15.94       10.94      5.72 o 
   1   3  16       27.03       30.19      6.60 o 
   2   3  16        0.02        5.10      3.03 o 
  -4   4  16       17.36       12.47      8.68 o 
  -3   4  16       59.27       56.46     10.61 o 
  -2   4  16       11.44        7.44      3.61 o 
  -1   4  16        5.54        8.97      5.61 o 
   0   4  16       88.86       96.86     13.75 o 
   1   4  16       33.73       30.60      7.99 o 
  -1  -6  17        0.05       -3.03      5.83 o 
   0  -6  17        2.42       -5.07      5.76 o 
   1  -6  17        0.39        6.64      5.72 o 
   2  -6  17       27.26       31.62      6.89 o 
  -2  -5  17        3.37        5.29      2.88 o 
  -1  -5  17        4.67        2.47      1.90 o 
   0  -5  17        2.24        9.59      5.40 o 
   1  -5  17       17.39        9.74      4.49 o 
   2  -5  17        0.01       10.61      6.02 o 
   3  -5  17        5.58        7.40      4.19 o 
  -4  -4  17        1.47        2.91      4.17 o 
  -3  -4  17        2.16        2.00      2.95 o 
  -2  -4  17       83.38       95.49      7.73 o 
  -1  -4  17       66.53       51.70      6.91 o 
   0  -4  17       31.38       23.45      5.51 o 
   1  -4  17       16.41       12.87      6.64 o 
   2  -4  17       99.24       87.35     10.03 o 
   3  -4  17       73.85       60.85     11.24 o 
   4  -4  17        0.76       -4.78      5.47 o 
  -4  -3  17        2.78        1.02      2.68 o 
  -3  -3  17        7.52        7.28      3.14 o 
  -2  -3  17       21.91       16.31      2.47 o 
  -1  -3  17       76.44       78.14      6.11 o 
   0  -3  17       18.30       18.20      5.07 o 
   1  -3  17        6.51       14.84      6.71 o 
   2  -3  17       26.01       24.91      6.93 o 
   3  -3  17        0.57        1.53      4.74 o 
   4  -3  17        0.27        1.06      5.18 o 
  -5  -2  17       20.12       12.37      4.87 o 
  -4  -2  17        0.68       -1.07      2.67 o 
  -3  -2  17       16.32       14.91      3.22 o 
  -2  -2  17      141.38      148.42      6.58 o 
  -1  -2  17        6.28        7.73      1.65 o 
   0  -2  17       56.53       69.45      7.84 o 
   1  -2  17        3.36        3.61      2.15 o 
   2  -2  17       35.52       35.02      4.54 o 
   3  -2  17       13.76       13.49      4.38 o 
   4  -2  17        0.08       -0.91      3.94 o 
  -5  -1  17        0.25        2.88      2.53 o 
  -4  -1  17       27.18       21.15      4.28 o 
  -3  -1  17       87.05       85.57      5.10 o 
  -2  -1  17      677.55      756.47      9.52 o 
  -1  -1  17       82.41       88.65      3.17 o 
   0  -1  17        4.70        5.18      1.27 o 
   1  -1  17        1.28        2.43      1.84 o 
   2  -1  17       48.15       48.58      4.51 o 
   3  -1  17        9.82        6.98      2.32 o 
   4  -1  17        0.28        7.62      4.89 o 
  -5   0  17        3.06       -2.64      2.68 o 
  -4   0  17        1.19        1.65      2.43 o 
  -3   0  17      338.69      355.22      7.27 o 
  -2   0  17       24.93       24.75      2.73 o 
  -1   0  17       33.68       27.90      2.36 o 
   0   0  17        0.88        2.92      2.40 o 
   1   0  17        7.77        5.37      1.07 o 
   2   0  17        0.43        1.35      0.80 o 
   3   0  17        3.19        3.62      2.10 o 
   4   0  17        4.29        2.59      2.84 o 
  -5   1  17        0.52        1.60      3.90 o 
  -4   1  17        1.13        6.10      2.88 o 
  -3   1  17        2.89        2.12      2.12 o 
  -2   1  17       39.08       42.39      2.62 o 
  -1   1  17        0.26        2.88      0.86 o 
   0   1  17       10.56        4.35      1.55 o 
   1   1  17        7.75        4.60      1.93 o 
   2   1  17        0.72        3.86      2.25 o 
   3   1  17       63.59       57.38      7.92 o 
  -5   2  17       29.47       33.38      4.60 o 
  -4   2  17       22.06       10.32      4.92 o 
  -3   2  17       21.51       22.18      4.28 o 
  -2   2  17        1.70        0.72      1.00 o 
  -1   2  17        7.19        6.46      3.47 o 
   0   2  17      107.98      107.56     10.75 o 
   1   2  17      104.47       93.44     10.89 o 
   2   2  17        3.21        2.33      3.86 o 
   3   2  17        0.21        0.84      4.08 o 
  -4   3  17        2.19       -5.03      5.03 o 
  -3   3  17        8.93       16.77      6.89 o 
  -2   3  17        2.03        5.21      5.25 o 
  -1   3  17        0.07       -1.20      3.68 o 
   0   3  17       58.44       63.94      8.79 o 
   1   3  17        4.81       13.13      7.11 o 
   2   3  17       28.44       24.25      5.62 o 
  -3   4  17        0.02       -1.68      4.92 o 
  -2   4  17        2.68        5.65      3.28 o 
  -1   4  17        2.42       -2.63      4.70 o 
   0   4  17       16.08       10.46      5.58 o 
  -2  -5  18        6.90       20.96      7.26 o 
  -1  -5  18        0.43        3.43      4.52 o 
   0  -5  18        6.98        8.60      4.38 o 
   1  -5  18        0.76       10.35      9.33 o 
   2  -5  18      117.77      129.39     16.86 o 
   3  -5  18        0.94       16.04      5.03 o 
  -3  -4  18        4.53        7.76      5.63 o 
  -2  -4  18       32.33       18.17      5.96 o 
  -1  -4  18       14.62        5.41      2.85 o 
   0  -4  18       16.86       11.81      6.75 o 
   1  -4  18        1.36        6.42      4.12 o 
   2  -4  18        3.18        4.48      4.89 o 
   3  -4  18      192.72      240.22     26.58 o 
   4  -4  18        1.06       -5.80      5.80 o 
  -4  -3  18        6.37        4.93      3.04 o 
  -3  -3  18        0.61        1.24      2.78 o 
  -2  -3  18        0.82        0.81      1.24 o 
  -1  -3  18        9.80        8.37      1.68 o 
   0  -3  18       53.70       37.24      6.38 o 
   1  -3  18        0.56        3.43      3.86 o 
   2  -3  18        9.54       18.67     15.20 o 
   3  -3  18        1.15        3.06      4.85 o 
   4  -3  18        2.78        8.75      5.69 o 
  -4  -2  18       39.21       37.20      5.71 o 
  -3  -2  18        3.05        2.95      1.54 o 
  -2  -2  18       42.46       37.47      3.26 o 
  -1  -2  18        0.67        1.94      1.57 o 
   0  -2  18       16.29       10.10      4.16 o 
   1  -2  18        2.38        4.33      1.81 o 
   2  -2  18       33.96       31.02      6.38 o 
   3  -2  18        6.69        7.18      4.08 o 
   4  -2  18        0.30        1.53      2.48 o 
  -5  -1  18        5.44        2.46      3.77 o 
  -4  -1  18        0.24        4.68      3.11 o 
  -3  -1  18       41.86       39.24      3.46 o 
  -2  -1  18       34.80       31.70      2.73 o 
  -1  -1  18        4.01        3.66      0.97 o 
   0  -1  18        2.60        1.35      0.97 o 
   1  -1  18       77.31       86.10      5.57 o 
   2  -1  18       42.02       37.81      4.10 o 
   3  -1  18        0.20        2.99      3.35 o 
   4  -1  18        0.33       -3.57      3.79 o 
  -5   0  18        1.87        4.02      2.50 o 
  -4   0  18        5.91        4.73      2.67 o 
  -3   0  18       38.08       31.19      3.07 o 
  -2   0  18       90.63       94.97      3.68 o 
  -1   0  18        2.32        4.41      2.52 o 
   0   0  18        0.01        1.36      0.80 o 
   1   0  18        9.99        6.85      1.40 o 
   2   0  18        0.79        1.72      1.27 o 
   3   0  18       15.10       14.88     14.95 o 
  -5   1  18        6.15        4.92      3.27 o 
  -4   1  18       49.04       42.00      5.28 o 
  -3   1  18        0.20        4.45      1.86 o 
  -2   1  18       33.54       29.03      2.71 o 
  -1   1  18        0.23        0.73      1.56 o 
   0   1  18        5.72        5.64      1.65 o 
   1   1  18       22.68       15.31      4.63 o 
   2   1  18        8.29        6.49      4.16 o 
  -4   2  18        6.07        4.26      2.11 o 
  -3   2  18        0.09        3.19      2.35 o 
  -2   2  18       34.70       36.83      6.42 o 
  -1   2  18        5.86        5.25      5.98 o 
   0   2  18        1.05       -0.46      3.76 o 
   1   2  18       63.89       65.76      9.23 o 
  -3   3  18       36.29       39.06      7.51 o 
  -2   3  18       20.10       28.95      7.00 o 
  -1   3  18        2.76        3.10      3.32 o 
   0   3  18        0.13        3.54      4.30 o 
   1   3  18        0.00       -0.55      3.76 o 
  -1  -5  19       59.27       44.64      9.88 o 
   0  -5  19       12.41       18.71      7.47 o 
   1  -5  19        1.28       10.94      6.38 o 
   2  -5  19        2.85        7.95      5.32 o 
  -3  -4  19        0.20       -5.36      5.36 o 
  -2  -4  19       24.45       24.07      7.77 o 
  -1  -4  19       11.78        6.02      4.08 o 
   0  -4  19        1.48        8.28      4.45 o 
   1  -4  19        8.27        9.44      5.54 o 
   2  -4  19       16.73       12.98      6.53 o 
   3  -4  19       16.11       11.34      7.58 o 
  -3  -3  19        4.69        2.99      2.75 o 
  -2  -3  19       20.44       18.83      3.90 o 
  -1  -3  19       35.45       37.60      8.10 o 
   0  -3  19       20.07       22.86      6.82 o 
   1  -3  19       10.78        8.97      5.18 o 
   2  -3  19        3.78        6.93      7.29 o 
   3  -3  19       15.92       19.22      6.02 o 
  -4  -2  19        0.12        3.88      3.19 o 
  -3  -2  19        0.00        3.92      2.42 o 
  -2  -2  19        6.31       -1.58      1.99 o 
  -1  -2  19       28.96       30.05      9.03 o 
   0  -2  19       10.78        8.35      3.43 o 
   1  -2  19        0.00        5.53      3.35 o 
   2  -2  19        0.73        4.67      4.45 o 
   3  -2  19        0.87        5.29      4.19 o 
  -4  -1  19        0.06        1.69      2.83 o 
  -3  -1  19       33.25       28.90      3.40 o 
  -2  -1  19        4.40        2.96      1.38 o 
  -1  -1  19       11.88        4.02      1.89 o 
   0  -1  19        1.18        1.45      1.02 o 
   1  -1  19       87.71       76.96      6.46 o 
   2  -1  19       19.18       10.77      3.18 o 
   3  -1  19        0.80        2.04      2.55 o 
  -4   0  19       17.54       17.90      4.26 o 
  -3   0  19       20.82       18.28      3.93 o 
  -2   0  19      482.84      480.84     25.41 o 
  -1   0  19      117.21      112.60      3.91 o 
   0   0  19        0.81        0.86      0.99 o 
   1   0  19        8.03        7.42      3.33 o 
   2   0  19       35.79       47.85      6.78 o 
  -4   1  19        0.48        1.05      3.94 o 
  -3   1  19        8.58        4.41      3.03 o 
  -2   1  19      114.41      119.77      6.85 o 
  -1   1  19       30.49       26.27      2.77 o 
   0   1  19        0.03        4.59      4.30 o 
   1   1  19        2.15        0.73      1.79 o 
   2   1  19       15.71       10.28      4.85 o 
  -4   2  19        0.54        6.09      4.16 o 
  -3   2  19        2.00        2.37      4.27 o 
  -2   2  19       37.88       39.02      8.97 o 
  -1   2  19        1.17       -1.75      3.68 o 
   0   2  19        0.31        2.01      2.37 o 
   1   2  19        0.71       -0.62      3.43 o 
  -2   3  19        6.22        7.88      4.16 o 
  -1   3  19        0.01        4.01      4.99 o 
  -2  -4  20        3.69        8.46      5.87 o 
  -1  -4  20        8.22        1.90      2.95 o 
   0  -4  20        0.70        2.63      3.68 o 
   1  -4  20        3.69        7.91      4.19 o 
  -3  -3  20        0.75       -4.48      4.48 o 
  -2  -3  20       16.80       12.47      8.17 o 
  -1  -3  20        0.75       -0.04      4.30 o 
   0  -3  20       15.63       12.47      6.38 o 
   1  -3  20        9.95        4.96      5.29 o 
   2  -3  20        8.18       13.31      6.64 o 
   3  -3  20        8.78        9.48      5.25 o 
  -3  -2  20       35.93       23.27      4.00 o 
  -2  -2  20        1.56        3.51      2.33 o 
  -1  -2  20        7.41        7.26      3.72 o 
   0  -2  20        1.88        7.55      3.28 o 
   1  -2  20        5.18        2.84      2.81 o 
   2  -2  20       12.41        6.60      4.67 o 
   3  -2  20       14.02        2.52      4.70 o 
  -4  -1  20        8.83        7.63      3.00 o 
  -3  -1  20        3.02        4.90      2.79 o 
  -2  -1  20       26.47       29.75      6.67 o 
  -1  -1  20       99.70       87.44      5.27 o 
   0  -1  20       45.20       42.99      4.64 o 
   1  -1  20        4.62        0.29      3.54 o 
   2  -1  20        0.62       -0.11      3.17 o 
   3  -1  20        2.04        3.28      4.56 o 
  -4   0  20        9.30        8.28      3.75 o 
  -3   0  20        1.85        4.23      2.35 o 
  -2   0  20       16.44       13.86      4.28 o 
  -1   0  20       46.01       51.67      4.66 o 
   0   0  20       19.47       25.81      3.24 o 
  -3   1  20        3.65        4.89      5.43 o 
  -2   1  20        1.34        4.05      4.59 o 
  -1   1  20       16.79       22.24      5.43 o 
   0   1  20       32.84       40.26      6.78 o 
   1   1  20       49.79       41.54      6.42 o 
  -3   2  20        3.31        1.82      2.41 o 
  -2   2  20        3.97        2.26      3.61 o 
  -1   2  20        6.27        2.37      3.68 o 
   0   2  20       11.23       14.15      4.12 o 
   0  -4  21       79.70      103.23     11.89 o 
   1  -4  21        4.40        4.92      3.43 o 
  -2  -3  21        0.18        2.52      3.83 o 
  -1  -3  21      102.91      122.08     12.11 o 
   0  -3  21        1.94        5.07      3.14 o 
   1  -3  21        1.48        4.96      3.50 o 
   2  -3  21        0.00        5.14      5.65 o 
  -3  -2  21        7.48        9.12      5.76 o 
  -2  -2  21       46.16       46.50     10.69 o 
  -1  -2  21       11.00        7.29      4.01 o 
   0  -2  21        0.03       -1.13      3.86 o 
   1  -2  21       44.81       49.78      9.12 o 
   2  -2  21       35.74       41.06      7.37 o 
  -3  -1  21        0.04        2.79      4.28 o 
  -2  -1  21      107.47      112.59     13.10 o 
  -1  -1  21       82.17       80.07     10.40 o 
   0  -1  21       23.90       10.76      6.53 o 
   1  -1  21        0.50       -3.06      3.06 o 
  -3   0  21        0.33        2.66      8.33 o 
  -2   0  21      169.30      154.60     11.22 o 
  -1   0  21       21.94       11.67      5.83 o 
  -2   1  21        0.38        5.69      4.01 o 
   0   1  21        8.39        5.91      4.74 o 
  -1  -2  22        1.27        6.75      3.90 o 
   0  -2  22        3.48        6.56      5.03 o 
   1  -2  22        0.11        7.22      5.14 o 
  -2  -1  22        3.72        5.14      3.76 o 
  -1  -1  22      128.73      131.77     10.84 o 
   0  -1  22        0.01        0.77      2.41 o 
                                                 
